# Supplementary material for: Haptotropic Phenomena in Digold(I) Triple-Bonded Complexes
Source: Inorg Chem. 2025 Dec 5;65(13):7153–60. doi: 10.1021/acs.inorgchem.5c04642 (PMC13058889; doi:10.1021/acs.inorgchem.5c04642)
Supplement: Supplementary file 1 [file ic5c04642_si_001.xyz]

200
Complex 1 (E(BS1) = -3959.91860875 ; G(BS1) = -3958.330094)
Au       2.511127000      0.985479000     -0.033663000
Au      -0.019601000     -1.724278000      0.375481000
Au      -2.561667000      0.843576000     -0.183439000
N        4.516763000      3.172249000      0.204890000
N        0.399432000     -4.641354000     -0.238018000
N       -0.189184000     -4.400966000      1.807812000
N        5.474374000      1.531733000     -0.779004000
C        0.051368000     -3.705096000      0.673179000
N       -5.298797000      1.444192000     -1.437326000
N       -5.007884000      2.492117000      0.406506000
C       -4.428703000      1.579915000     -0.409647000
C        0.615788000      0.389687000      0.038754000
C       -0.642092000      0.363326000      0.000140000
C        5.750183000      0.259342000     -1.377124000
C        6.596899000     -0.624535000     -0.684470000
C        4.312536000      1.890691000     -0.183970000
C        3.510063000      3.975204000      0.833286000
C        5.217913000     -0.020971000     -2.642517000
C        0.802363000     -4.308542000     -1.572433000
C        6.383898000      2.576190000     -0.770613000
H        7.366880000      2.477147000     -1.204383000
C        7.083707000     -0.303679000      0.716888000
H        7.199412000      0.783052000      0.790368000
C        0.012553000     -5.754945000      1.612422000
H       -0.126238000     -6.473914000      2.405002000
C        5.777851000      3.613687000     -0.144170000
H        6.118713000      4.611817000      0.082884000
C        2.667044000      4.740354000      0.014611000
C        0.382114000     -5.907477000      0.315260000
H        0.636113000     -6.786272000     -0.257034000
C       -0.601044000     -3.782264000      3.033298000
C       -5.798710000     -0.614553000     -2.634951000
C       -5.594992000     -1.421498000     -3.754913000
H       -6.122472000     -2.366452000     -3.837375000
C       -5.086752000      0.594529000     -2.571629000
C        5.578947000     -1.236791000     -3.233049000
H        5.193084000     -1.481962000     -4.218379000
C       -0.185256000     -4.112700000     -2.546365000
C        1.838024000     -3.123131000      3.460500000
H        1.960582000     -3.613874000      2.489962000
C        6.927481000     -1.821931000     -1.318957000
H        7.580485000     -2.530223000     -0.819531000
C        3.398790000      3.938536000      2.230483000
C       -1.964240000     -3.824373000      3.369594000
C       -6.696007000     -1.059284000     -1.496664000
H       -7.029421000     -0.165556000     -0.959410000
C        2.171932000     -4.129610000     -1.817673000
C        2.546903000     -3.742609000     -3.105251000
H        3.596293000     -3.571387000     -3.324789000
C       -3.481601000     -3.504849000      1.409079000
H       -4.126516000     -4.014328000      0.685712000
H       -2.658411000     -3.030084000      0.865098000
H       -4.064203000     -2.710597000      1.885845000
C        4.307624000      0.938493000     -3.382365000
H        4.095370000      1.785783000     -2.723772000
C       -6.402784000      2.261730000     -1.268620000
H       -7.206070000      2.290112000     -1.988619000
C       -3.556927000      4.166563000      1.401687000
C       -2.975116000     -4.496289000      2.460585000
H       -2.462335000     -5.306122000      1.930597000
C       -4.354415000      3.023800000      1.565952000
C        0.364360000     -3.135351000      3.816380000
C        6.431868000     -2.120512000     -2.585505000
H        6.712228000     -3.052972000     -3.067599000
C        6.030475000     -0.719774000      1.750385000
H        5.932806000     -1.810461000      1.778123000
H        5.047807000     -0.299035000      1.516532000
H        6.322284000     -0.380235000      2.750422000
C        8.437504000     -0.925259000      1.046087000
H        8.783258000     -0.563358000      2.019723000
H        9.194678000     -0.665212000      0.299268000
H        8.381050000     -2.017288000      1.107927000
C       -2.885377000      4.646545000      2.527824000
H       -2.251616000      5.523962000      2.435995000
C        4.284616000      3.053453000      3.083257000
H        5.089220000      2.668067000      2.448196000
C        0.241833000     -3.730570000     -3.821078000
H       -0.495624000     -3.564659000     -4.601427000
C       -6.219352000      2.923168000     -0.099252000
H       -6.826136000      3.654045000      0.412318000
C       -5.326330000      1.099711000      2.937167000
H       -5.837893000      0.917088000      1.986532000
C        2.772965000      4.725154000     -1.497282000
H        3.620467000      4.089742000     -1.772976000
C        2.395399000      4.715866000      2.813039000
H        2.271062000      4.704941000      3.891913000
C       -4.718477000     -1.034095000     -4.763808000
H       -4.573829000     -1.675624000     -5.628732000
C        3.201706000     -4.260763000     -0.714709000
H        2.744788000     -4.808591000      0.116032000
C       -4.195078000      1.012745000     -3.570040000
C        3.580433000     -2.871311000     -0.196342000
H        4.041489000     -2.272880000     -0.987762000
H        4.293643000     -2.955711000      0.629359000
H        2.697436000     -2.330280000      0.160366000
C        1.591505000     -3.547109000     -4.097375000
H        1.901895000     -3.242526000     -5.093246000
C       -4.497900000      2.359061000      2.790660000
C       -6.396968000      1.249731000      4.017971000
H       -5.950215000      1.402668000      5.006307000
H       -7.012008000      0.344829000      4.068357000
H       -7.056954000      2.098491000      3.810776000
C       -7.947751000     -1.797214000     -1.964477000
H       -8.509425000     -1.212743000     -2.700486000
H       -8.605343000     -1.988116000     -1.110129000
H       -7.709332000     -2.768014000     -2.411832000
C       -3.007948000      4.009819000      3.757980000
H       -2.474087000      4.396034000      4.621917000
C       -2.354098000     -3.174039000      4.540739000
H       -3.398801000     -3.178853000      4.833998000
C       -0.079203000     -2.499197000      4.980003000
H        0.641231000     -1.989273000      5.613346000
C       -1.421438000     -2.513739000      5.335524000
H       -1.746045000     -2.010480000      6.242148000
C        1.551972000      5.496783000      2.030394000
H        0.780485000      6.098191000      2.503498000
C        2.370159000     -1.696062000      3.322543000
H        1.811880000     -1.138693000      2.563201000
H        3.424380000     -1.711929000      3.026876000
H        2.296565000     -1.148907000      4.268460000
C       -4.026708000      0.166529000     -4.670465000
H       -3.348514000      0.460821000     -5.466271000
C        2.969134000      0.279854000     -3.719645000
H        3.096076000     -0.546702000     -4.427038000
H        2.293380000      1.010876000     -4.176912000
H        2.484262000     -0.112766000     -2.819756000
C       -3.384356000      4.847126000      0.058268000
H       -4.064475000      4.373331000     -0.656856000
C        1.687621000      5.509502000      0.646810000
H        1.018518000      6.116977000      0.044429000
C        4.435568000     -5.048128000     -1.151067000
H        4.166544000     -6.045580000     -1.514398000
H        5.120141000     -5.167497000     -0.304633000
H        4.985843000     -4.533773000     -1.944566000
C       -4.144896000     -5.121493000      3.216021000
H       -4.779004000     -4.362538000      3.686688000
H       -3.802584000     -5.810280000      3.995259000
H       -4.775866000     -5.683474000      2.519725000
C        1.519151000      4.110259000     -2.124014000
H        1.338263000      3.101661000     -1.736476000
H        1.631933000      4.045833000     -3.212191000
H        0.633062000      4.717712000     -1.911312000
C        2.648309000     -3.918708000      4.486026000
H        2.578547000     -3.468021000      5.482292000
H        3.705683000     -3.939030000      4.200414000
H        2.294986000     -4.952738000      4.558680000
C       -1.662658000     -4.261655000     -2.246960000
H       -1.766591000     -4.596040000     -1.209553000
C       -3.806872000      2.879776000      3.887475000
H       -3.890436000      2.385367000      4.851177000
C       -4.422196000     -0.103694000      3.215571000
H       -3.669847000     -0.224417000      2.428363000
H       -5.017744000     -1.021673000      3.268512000
H       -3.894245000      0.011937000      4.168738000
C       -1.960827000      4.651275000     -0.466817000
H       -1.227550000      5.105235000      0.207709000
H       -1.852623000      5.117791000     -1.452391000
H       -1.714371000      3.587658000     -0.558281000
C        3.044038000      6.122856000     -2.054527000
H        2.214204000      6.805229000     -1.840388000
H        3.167316000      6.080080000     -3.142013000
H        3.954766000      6.554425000     -1.626072000
C       -3.752232000      6.329642000      0.124875000
H       -4.775242000      6.471517000      0.488804000
H       -3.680108000      6.781395000     -0.870324000
H       -3.078612000      6.882480000      0.788615000
C        4.991457000      1.487041000     -4.636015000
H        5.930263000      1.993734000     -4.388651000
H        4.337991000      2.208491000     -5.138494000
H        5.218465000      0.686790000     -5.349236000
C       -3.456836000      2.336097000     -3.513743000
H       -3.638797000      2.789324000     -2.534650000
C        3.487325000      1.852212000      3.598778000
H        4.138461000      1.170194000      4.156456000
H        3.032026000      1.298795000      2.769989000
H        2.681942000      2.176598000      4.267607000
C       -5.890737000     -1.911603000     -0.512362000
H       -5.570760000     -2.844935000     -0.988314000
H       -6.496830000     -2.167317000      0.363958000
H       -4.994168000     -1.385275000     -0.170285000
C       -2.379297000     -2.915949000     -2.374317000
H       -1.939450000     -2.164297000     -1.709376000
H       -3.437801000     -3.020833000     -2.116728000
H       -2.321387000     -2.533560000     -3.398970000
C       -1.945323000      2.147728000     -3.652088000
H       -1.434313000      3.110664000     -3.545437000
H       -1.678290000      1.737157000     -4.632005000
H       -1.559280000      1.472474000     -2.881309000
C        4.936908000      3.821056000      4.232692000
H        4.193641000      4.188776000      4.948145000
H        5.507844000      4.680628000      3.866541000
H        5.622751000      3.165370000      4.779620000
C       -2.313309000     -5.317744000     -3.141242000
H       -3.367910000     -5.442138000     -2.872586000
H       -2.271952000     -5.027912000     -4.196887000
H       -1.818876000     -6.289417000     -3.038260000
C       -3.994813000      3.297492000     -4.576021000
H       -3.487366000      4.265674000     -4.503306000
H       -3.828485000      2.905200000     -5.585622000
H       -5.069826000      3.466868000     -4.453624000
200
TS 1 sigma,pi (E = -3959.91491718 ; G = -3958.323751)
Au       2.871758000      0.497014000     -0.161459000
Au      -0.951868000     -1.635524000      0.159323000
Au      -2.109251000      1.252949000     -0.275836000
N        5.407494000      2.023214000      0.371614000
N       -1.189979000     -4.526637000     -0.509548000
N       -1.688167000     -4.264423000      1.558054000
N        5.911525000      0.128063000     -0.484888000
C       -1.356396000     -3.577830000      0.441168000
N       -4.626283000      2.861481000     -1.081677000
N       -3.687979000      3.554324000      0.715139000
C       -3.629425000      2.571997000     -0.215284000
C        0.913387000      0.308754000     -0.240616000
C       -0.339046000      0.313425000     -0.253534000
C        5.820519000     -1.184637000     -1.052646000
C        6.118325000     -2.284145000     -0.230041000
C        4.857194000      0.869936000     -0.075039000
C        4.648365000      3.135030000      0.864527000
C        5.476294000     -1.309768000     -2.405163000
C       -0.765387000     -4.206280000     -1.840254000
C        7.102638000      0.809387000     -0.305159000
H        8.052884000      0.376550000     -0.576939000
C        6.401797000     -2.102971000      1.248580000
H        6.831196000     -1.104935000      1.387696000
C       -1.721836000     -5.627023000      1.310849000
H       -1.964885000     -6.339880000      2.083413000
C        6.783186000      2.008487000      0.240469000
H        7.395078000      2.844321000      0.542232000
C        4.281829000      4.140355000     -0.043070000
C       -1.411436000     -5.792025000      0.000918000
H       -1.325330000     -6.678718000     -0.607644000
C       -1.967042000     -3.650603000      2.822177000
C       -6.001431000      1.212130000     -2.228114000
C       -6.250631000      0.461357000     -3.377541000
H       -7.083479000     -0.234458000     -3.394232000
C       -4.907867000      2.092920000     -2.257636000
C        5.448888000     -2.600891000     -2.942206000
H        5.190979000     -2.734815000     -3.989316000
C       -1.728077000     -3.788766000     -2.769696000
C        0.551426000     -3.345809000      3.184772000
H        0.572401000     -3.731493000      2.161163000
C        6.080646000     -3.549941000     -0.815549000
H        6.306474000     -4.425378000     -0.215039000
C        4.301695000      3.164261000      2.222858000
C       -3.310965000     -3.535148000      3.215814000
C       -6.833592000      1.037393000     -0.972873000
H       -6.799706000      1.977471000     -0.412032000
C        0.607820000     -4.250720000     -2.124016000
C        1.011277000     -3.859089000     -3.402293000
H        2.068183000     -3.864767000     -3.652575000
C       -4.833742000     -2.841979000      1.363638000
H       -5.597255000     -3.180816000      0.655012000
H       -3.976624000     -2.468287000      0.794922000
H       -5.246906000     -2.004200000      1.934784000
C        5.145414000     -0.118015000     -3.280718000
H        5.244116000      0.788883000     -2.676194000
C       -5.297451000      4.011198000     -0.700725000
H       -6.126605000      4.402259000     -1.269846000
C       -1.552795000      4.402670000      1.514490000
C       -4.437946000     -3.982955000      2.305372000
H       -4.065888000     -4.806611000      1.686925000
C       -2.716188000      3.659228000      1.764670000
C       -0.896987000     -3.194917000      3.604730000
C        5.756663000     -3.706189000     -2.160095000
H        5.739579000     -4.700353000     -2.597612000
C        5.088764000     -2.153455000      2.037899000
H        4.645094000     -3.153824000      1.977566000
H        4.358505000     -1.437952000      1.646079000
H        5.266360000     -1.924184000      3.094548000
C        7.406175000     -3.110006000      1.801679000
H        7.653652000     -2.854363000      2.837035000
H        8.334911000     -3.115094000      1.221952000
H        7.002441000     -4.128014000      1.807485000
C       -0.573543000      4.414767000      2.509603000
H        0.347247000      4.965000000      2.341590000
C        4.645063000      2.032451000      3.169639000
H        5.308182000      1.339125000      2.642448000
C       -1.273508000     -3.409810000     -4.035458000
H       -1.991541000     -3.075300000     -4.779207000
C       -4.704328000      4.447439000      0.439075000
H       -4.907148000      5.299243000      1.069438000
C       -4.163394000      2.096853000      3.175689000
H       -4.836791000      2.245884000      2.325317000
C        4.589335000      4.037351000     -1.523505000
H        5.292004000      3.210444000     -1.668535000
C        3.578051000      4.270333000      2.675205000
H        3.288754000      4.326006000      3.720835000
C       -5.440831000      0.587809000     -4.502394000
H       -5.651624000     -0.005962000     -5.387636000
C        1.633298000     -4.634683000     -1.075893000
H        1.101261000     -5.066388000     -0.221904000
C       -4.076772000      2.247732000     -3.376041000
C        2.367683000     -3.388389000     -0.575633000
H        2.932147000     -2.912373000     -1.383987000
H        3.073154000     -3.654066000      0.217882000
H        1.662155000     -2.650235000     -0.180294000
C        0.080588000     -3.442043000     -4.347988000
H        0.414656000     -3.134725000     -5.335257000
C       -2.925424000      2.939619000      2.949077000
C       -4.912855000      2.524644000      4.437937000
H       -4.305976000      2.367809000      5.336197000
H       -5.829902000      1.936408000      4.550332000
H       -5.190344000      3.583202000      4.398483000
C       -8.301715000      0.733443000     -1.258234000
H       -8.746705000      1.477796000     -1.926559000
H       -8.868428000      0.736491000     -0.321536000
H       -8.433053000     -0.254191000     -1.712773000
C       -0.751760000      3.712839000      3.696544000
H        0.026906000      3.727592000      4.454451000
C       -3.568157000     -2.936197000      4.449352000
H       -4.593065000     -2.825908000      4.788824000
C       -1.209956000     -2.599134000      4.830651000
H       -0.406475000     -2.236811000      5.465685000
C       -2.527766000     -2.472099000      5.248871000
H       -2.749032000     -2.007718000      6.205997000
C        3.223036000      5.296092000      1.806668000
H        2.670103000      6.153544000      2.180826000
C        1.278045000     -1.999999000      3.180234000
H        0.761497000     -1.273070000      2.545485000
H        2.294490000     -2.122871000      2.793773000
H        1.353831000     -1.581492000      4.189844000
C       -4.368912000      1.470488000     -4.501320000
H       -3.749142000      1.567137000     -5.388236000
C        3.696827000     -0.186841000     -3.768685000
H        3.527294000     -1.074373000     -4.388495000
H        3.456804000      0.695270000     -4.372293000
H        2.998636000     -0.222499000     -2.924728000
C       -1.325450000      5.145916000      0.212837000
H       -2.224214000      5.039673000     -0.403363000
C        3.564513000      5.227864000      0.460067000
H        3.264026000      6.025880000     -0.212540000
C        2.609941000     -5.693700000     -1.585109000
H        2.084325000     -6.595736000     -1.915919000
H        3.304646000     -5.977119000     -0.787295000
H        3.207607000     -5.322867000     -2.423519000
C       -5.656538000     -4.502646000      3.063456000
H       -6.167719000     -3.704244000      3.611820000
H       -5.384942000     -5.286655000      3.777795000
H       -6.379154000     -4.923266000      2.356744000
C        3.314768000      3.698895000     -2.302446000
H        2.845424000      2.786877000     -1.915944000
H        3.544789000      3.546782000     -3.362906000
H        2.583370000      4.511309000     -2.227999000
C        1.271392000     -4.358721000      4.077544000
H        1.292691000     -4.020995000      5.119744000
H        2.307177000     -4.488834000      3.744982000
H        0.779789000     -5.336994000      4.050264000
C       -3.203361000     -3.712155000     -2.434766000
H       -3.340077000     -4.074818000     -1.410893000
C       -1.917169000      2.986822000      3.915112000
H       -2.043802000      2.434436000      4.841989000
C       -3.800172000      0.611081000      3.226648000
H       -3.285463000      0.295322000      2.312501000
H       -4.702883000      0.002100000      3.343270000
H       -3.138396000      0.396285000      4.072563000
C       -0.156250000      4.543379000     -0.569829000
H        0.781259000      4.626023000     -0.009920000
H       -0.029473000      5.069504000     -1.522762000
H       -0.323381000      3.482142000     -0.780572000
C        5.252728000      5.301534000     -2.067823000
H        4.584758000      6.167145000     -2.005975000
H        5.515239000      5.163536000     -3.122018000
H        6.168706000      5.541271000     -1.517847000
C       -1.110395000      6.640315000      0.458445000
H       -1.952855000      7.082615000      1.000551000
H       -1.003425000      7.169382000     -0.494608000
H       -0.201444000      6.821109000      1.042745000
C        6.123549000     -0.000816000     -4.450234000
H        7.157808000      0.073500000     -4.098167000
H        5.899959000      0.893898000     -5.041132000
H        6.055928000     -0.866754000     -5.117933000
C       -2.924757000      3.232386000     -3.415247000
H       -2.824753000      3.683455000     -2.423329000
C        3.378990000      1.259957000      3.551036000
H        3.630026000      0.406022000      4.189708000
H        2.863290000      0.886387000      2.659271000
H        2.678904000      1.900277000      4.099757000
C       -6.216107000     -0.049648000     -0.088432000
H       -6.262380000     -1.020825000     -0.592283000
H       -6.762789000     -0.130489000      0.857480000
H       -5.165987000      0.160560000      0.136813000
C       -3.700202000     -2.265448000     -2.484649000
H       -3.128489000     -1.622238000     -1.805621000
H       -4.755477000     -2.215694000     -2.196979000
H       -3.609265000     -1.850907000     -3.494437000
C       -1.600412000      2.538362000     -3.736464000
H       -0.778177000      3.261387000     -3.706004000
H       -1.613755000      2.090679000     -4.736249000
H       -1.383213000      1.747899000     -3.009770000
C        5.388955000      2.526417000      4.409974000
H        4.764137000      3.189344000      5.017993000
H        6.298481000      3.073051000      4.139775000
H        5.677296000      1.677092000      5.038563000
C       -4.030483000     -4.609596000     -3.356498000
H       -5.085808000     -4.581895000     -3.064302000
H       -3.965203000     -4.279085000     -4.398829000
H       -3.691791000     -5.649946000     -3.310390000
C       -3.214746000      4.359972000     -4.408291000
H       -2.399750000      5.091851000     -4.398927000
H       -3.308096000      3.973943000     -5.429448000
H       -4.144504000      4.882319000     -4.159251000
200
Complex 1-gem (E = -3959.91511930 ; G = -3958.327777)
Au       2.974530000      0.283347000     -0.197597000
Au      -1.331679000     -1.527788000      0.111024000
Au      -1.868629000      1.383283000     -0.287064000
N        5.666032000      1.512447000      0.385796000
N       -1.856792000     -4.367314000     -0.574524000
N       -2.360168000     -4.074885000      1.488566000
N        5.946970000     -0.436631000     -0.450941000
C       -1.966373000     -3.411302000      0.378062000
N       -4.095375000      3.363740000     -1.095996000
N       -3.121477000      3.862205000      0.746291000
C       -3.169821000      2.915109000     -0.219294000
C        1.012442000      0.208297000     -0.280479000
C       -0.237045000      0.180737000     -0.262272000
C        5.695636000     -1.747242000     -0.973582000
C        5.756905000     -2.834582000     -0.086041000
C        4.985726000      0.440118000     -0.080174000
C        5.038049000      2.692845000      0.901214000
C        5.417634000     -1.888387000     -2.339702000
C       -1.362276000     -4.075023000     -1.888099000
C        7.210114000      0.081762000     -0.226793000
H        8.104218000     -0.474342000     -0.462517000
C        5.968432000     -2.630381000      1.401460000
H        6.470568000     -1.667569000      1.543519000
C       -2.493379000     -5.430134000      1.234129000
H       -2.800885000     -6.125437000      1.999721000
C        7.031759000      1.315597000      0.306448000
H        7.737214000      2.063722000      0.632849000
C        4.838806000      3.775366000      0.032081000
C       -2.178819000     -5.613763000     -0.072468000
H       -2.151700000     -6.502810000     -0.683187000
C       -2.595279000     -3.454964000      2.759105000
C       -5.649431000      1.928347000     -2.296477000
C       -5.976028000      1.243110000     -3.467052000
H       -6.888563000      0.657100000     -3.508417000
C       -4.455201000      2.668080000     -2.295039000
C        5.206858000     -3.184567000     -2.820199000
H        4.987471000     -3.330697000     -3.874190000
C       -2.255665000     -3.577181000     -2.846506000
C       -0.060517000     -3.332703000      3.127710000
H       -0.063030000     -3.688360000      2.092965000
C        5.547994000     -4.107880000     -0.617569000
H        5.588066000     -4.973773000      0.035874000
C        4.647044000      2.709724000      2.247877000
C       -3.928243000     -3.247159000      3.152983000
C       -6.510561000      1.829796000     -1.052050000
H       -6.378688000      2.753470000     -0.478178000
C        0.013593000     -4.220841000     -2.124019000
C        0.492016000     -3.844128000     -3.380802000
H        1.554884000     -3.924359000     -3.591795000
C       -5.355914000     -2.393128000      1.296257000
H       -6.128159000     -2.652759000      0.563908000
H       -4.456151000     -2.083947000      0.755318000
H       -5.710044000     -1.532874000      1.873857000
C        5.325201000     -0.704139000     -3.279787000
H        5.581856000      0.198217000     -2.716020000
C       -4.618894000      4.578139000     -0.686327000
H       -5.373507000      5.095465000     -1.258319000
C       -0.934479000      4.386224000      1.677930000
C       -5.080178000     -3.580180000      2.224775000
H       -4.776006000     -4.424682000      1.597251000
C       -2.191834000      3.783589000      1.835179000
C       -1.496288000     -3.089952000      3.549519000
C        5.281754000     -4.282056000     -1.972116000
H        5.125174000     -5.282141000     -2.366444000
C        4.611822000     -2.550533000      2.109926000
H        4.082347000     -3.506841000      2.030616000
H        3.976424000     -1.775791000      1.667281000
H        4.746581000     -2.323972000      3.173434000
C        6.852577000     -3.701424000      2.035412000
H        7.059252000     -3.441903000      3.078822000
H        7.810116000     -3.795122000      1.512898000
H        6.367843000     -4.683408000      2.035807000
C       -0.013531000      4.228406000      2.715799000
H        0.976631000      4.663420000      2.617352000
C        4.807477000      1.509287000      3.158561000
H        5.335177000      0.727059000      2.603910000
C       -1.727887000     -3.218991000     -4.089579000
H       -2.391288000     -2.823584000     -4.853658000
C       -4.004383000      4.891346000      0.482670000
H       -4.109764000      5.739562000      1.141076000
C       -3.886180000      2.340101000      3.094733000
H       -4.493399000      2.605962000      2.223457000
C        5.179768000      3.697670000     -1.442330000
H        5.737470000      2.771846000     -1.615280000
C        4.061973000      3.882877000      2.730731000
H        3.746859000      3.929718000      3.769513000
C       -5.143618000      1.296126000     -4.581573000
H       -5.414979000      0.753856000     -5.483220000
C        0.971863000     -4.711123000     -1.056844000
H        0.381978000     -5.058271000     -0.202403000
C       -3.599270000      2.747828000     -3.401672000
C        1.859300000     -3.565824000     -0.564749000
H        2.486539000     -3.172994000     -1.371702000
H        2.519686000     -3.912972000      0.236056000
H        1.254299000     -2.739041000     -0.180759000
C       -0.369080000     -3.347322000     -4.353312000
H        0.023315000     -3.053268000     -5.322956000
C       -2.546354000      3.035547000      2.966731000
C       -4.641308000      2.800421000      4.342174000
H       -4.103725000      2.529525000      5.257507000
H       -5.627474000      2.325556000      4.384012000
H       -4.786246000      3.885803000      4.344104000
C       -7.999957000      1.695292000     -1.356288000
H       -8.352155000      2.493165000     -2.018161000
H       -8.572711000      1.749222000     -0.424818000
H       -8.235524000      0.734202000     -1.825569000
C       -0.337877000      3.500486000      3.854861000
H        0.394647000      3.384631000      4.649129000
C       -4.144257000     -2.660299000      4.399902000
H       -5.159254000     -2.482275000      4.740401000
C       -1.768595000     -2.501874000      4.789007000
H       -0.941729000     -2.211565000      5.430849000
C       -3.074580000     -2.293133000      5.211365000
H       -3.263635000     -1.837408000      6.179485000
C        3.875752000      4.982899000      1.901360000
H        3.425851000      5.889114000      2.298060000
C        0.762416000     -2.043552000      3.161971000
H        0.304710000     -1.264647000      2.543867000
H        1.769105000     -2.229903000      2.774578000
H        0.863996000     -1.657631000      4.182388000
C       -3.971091000      2.039171000     -4.548662000
H       -3.332926000      2.079557000     -5.426932000
C        3.893439000     -0.536786000     -3.793876000
H        3.580686000     -1.407920000     -4.380713000
H        3.819913000      0.348079000     -4.435825000
H        3.188745000     -0.415876000     -2.963232000
C       -0.542208000      5.139358000      0.422310000
H       -1.421444000      5.205034000     -0.226845000
C        4.251702000      4.925717000      0.563565000
H        4.077200000      5.781671000     -0.081977000
C        1.806295000     -5.894802000     -1.545713000
H        1.170435000     -6.725401000     -1.870203000
H        2.454943000     -6.256427000     -0.740568000
H        2.449522000     -5.613476000     -2.385800000
C       -6.351200000     -3.997854000      2.958414000
H       -6.792431000     -3.165827000      3.517300000
H       -6.163770000     -4.817832000      3.659267000
H       -7.100485000     -4.334500000      2.234726000
C        3.895495000      3.623260000     -2.273455000
H        3.272040000      2.776445000     -1.965374000
H        4.134801000      3.504246000     -3.336187000
H        3.303948000      4.538335000     -2.159281000
C        0.580812000     -4.420784000      3.991514000
H        0.630316000     -4.112943000      5.042011000
H        1.602825000     -4.621774000      3.651817000
H        0.015328000     -5.357337000      3.941427000
C       -3.733111000     -3.394731000     -2.564442000
H       -3.934539000     -3.758899000     -1.551900000
C       -1.590899000      2.911119000      3.978286000
H       -1.829758000      2.333481000      4.866920000
C       -3.706289000      0.820486000      3.089407000
H       -3.183393000      0.483148000      2.187321000
H       -4.679787000      0.321156000      3.130778000
H       -3.123099000      0.489674000      3.955125000
C        0.544104000      4.383177000     -0.346734000
H        1.458653000      4.291702000      0.248474000
H        0.792929000      4.916568000     -1.271020000
H        0.215648000      3.372198000     -0.608608000
C        6.065605000      4.858757000     -1.892194000
H        5.550574000      5.820535000     -1.795683000
H        6.340267000      4.736253000     -2.945194000
H        6.987773000      4.908502000     -1.303947000
C       -0.098642000      6.567923000      0.740489000
H       -0.877221000      7.118635000      1.278789000
H        0.123312000      7.109600000     -0.185241000
H        0.808305000      6.577978000      1.355061000
C        6.319736000     -0.825487000     -4.435156000
H        7.345987000     -0.932293000     -4.068469000
H        6.275762000      0.067996000     -5.067128000
H        6.095171000     -1.690892000     -5.067960000
C       -2.330256000      3.577328000     -3.401996000
H       -2.195694000      4.001681000     -2.402207000
C        3.436862000      0.950918000      3.550696000
H        3.552635000      0.050384000      4.163454000
H        2.848973000      0.692553000      2.662861000
H        2.865470000      1.683322000      4.131915000
C       -6.030688000      0.670356000     -0.173917000
H       -6.178850000     -0.284680000     -0.688566000
H       -6.597022000      0.643715000      0.763297000
H       -4.966864000      0.758945000      0.067232000
C       -4.119807000     -1.914915000     -2.611688000
H       -3.537536000     -1.325943000     -1.894173000
H       -5.182033000     -1.792259000     -2.375416000
H       -3.948202000     -1.493396000     -3.607875000
C       -1.101178000      2.718309000     -3.703302000
H       -0.190560000      3.323640000     -3.637112000
H       -1.147824000      2.293605000     -4.712216000
H       -1.012899000      1.893290000     -2.988333000
C        5.645300000      1.846718000      4.391973000
H        5.158823000      2.610049000      5.008838000
H        6.635579000      2.220514000      4.111442000
H        5.781515000      0.954454000      5.012326000
C       -4.588381000     -4.217580000     -3.529357000
H       -5.648998000     -4.117532000     -3.274604000
H       -4.461563000     -3.878799000     -4.563374000
H       -4.327227000     -5.280210000     -3.488034000
C       -2.445988000      4.743657000     -4.385762000
H       -1.542589000      5.362091000     -4.348777000
H       -2.564670000      4.384661000     -5.414084000
H       -3.304824000      5.380787000     -4.149683000
200
Complex 3 (E = -4021.46511533 ; G = -4019.873159)
Au      -2.540688000     -0.798845000      0.025238000
Au       2.525978000     -0.683883000     -0.134518000
N       -4.570509000     -2.983156000      0.087417000
N       -0.240043000      4.580666000     -0.071571000
N        0.358493000      4.263542000      1.953481000
N       -5.508219000     -1.258065000     -0.760277000
C        0.052834000      3.597060000      0.812146000
N        5.187290000     -1.293153000     -1.556782000
N        4.948941000     -2.418769000      0.248320000
C        4.364670000     -1.445585000     -0.491187000
C       -0.641214000     -0.225791000      0.166960000
C        0.612876000     -0.215235000      0.137582000
C       -5.768599000      0.058160000     -1.261982000
C       -6.570722000      0.912437000     -0.484441000
C       -4.347141000     -1.679206000     -0.205601000
C       -3.576683000     -3.853803000      0.641187000
C       -5.273574000      0.408482000     -2.525029000
C       -0.697647000      4.325701000     -1.404674000
C       -6.436458000     -2.284111000     -0.819858000
H       -7.421488000     -2.136154000     -1.234709000
C       -7.016752000      0.510036000      0.908915000
H       -7.159645000     -0.576223000      0.913064000
C        0.248176000      5.632782000      1.788923000
H        0.443882000      6.325973000      2.592551000
C       -5.842456000     -3.375586000     -0.280032000
H       -6.197989000     -4.382356000     -0.125052000
C       -2.770939000     -4.583596000     -0.244355000
C       -0.127764000      5.834744000      0.501631000
H       -0.331061000      6.739159000     -0.050863000
C        0.757336000      3.604172000      3.160918000
C        5.741032000      0.796252000     -2.674424000
C        5.533497000      1.669040000     -3.743338000
H        6.106887000      2.588591000     -3.804118000
C        4.968605000     -0.376909000     -2.637202000
C       -5.622113000      1.669044000     -3.021344000
H       -5.261473000      1.970323000     -4.000771000
C        0.244330000      4.105251000     -2.419075000
C       -1.694061000      2.995312000      3.588602000
H       -1.809164000      3.511262000      2.630768000
C       -6.894718000      2.154808000     -1.028516000
H       -7.515435000      2.842275000     -0.463504000
C       -3.444901000     -3.923024000      2.035081000
C        2.120959000      3.616386000      3.503756000
C        6.710953000      1.136356000     -1.559921000
H        7.039863000      0.199436000     -1.098697000
C       -2.083346000      4.281707000     -1.621054000
C       -2.523401000      4.012380000     -2.918095000
H       -3.588553000      3.958506000     -3.120421000
C        3.540987000      3.390907000      1.456408000
H        4.203815000      3.922673000      0.766375000
H        2.671028000      3.038053000      0.894731000
H        4.072305000      2.511281000      1.830982000
C       -4.409431000     -0.519733000     -3.354560000
H       -4.260710000     -1.444639000     -2.789601000
C        6.264048000     -2.160180000     -1.485197000
H        7.027371000     -2.184140000     -2.247634000
C        3.500514000     -4.075604000      1.280991000
C        3.142190000      4.304526000      2.618289000
H        2.666851000      5.193431000      2.189318000
C        4.354627000     -2.972278000      1.429355000
C       -0.218481000      2.960863000      3.933696000
C       -6.433339000      2.525327000     -2.289105000
H       -6.708365000      3.492899000     -2.699693000
C       -5.916095000      0.829483000      1.927314000
H       -5.780172000      1.912910000      2.015317000
H       -4.956042000      0.392995000      1.634947000
H       -6.185800000      0.439981000      2.915294000
C       -8.340190000      1.141309000      1.331001000
H       -8.661590000      0.718665000      2.288306000
H       -9.130477000      0.955851000      0.596266000
H       -8.250725000      2.224220000      1.469148000
C        2.897242000     -4.578802000      2.435220000
H        2.221599000     -5.425679000      2.356824000
C       -4.294196000     -3.082860000      2.966471000
H       -5.071399000     -2.595752000      2.368655000
C       -0.246214000      3.836033000     -3.699920000
H        0.453095000      3.652610000     -4.510447000
C        6.114230000     -2.870199000     -0.340303000
H        6.716469000     -3.646639000      0.105201000
C        5.514152000     -1.155751000      2.801758000
H        5.922646000     -0.922790000      1.813218000
C       -2.895055000     -4.449103000     -1.748906000
H       -3.744153000     -3.792457000     -1.963667000
C       -2.459328000     -4.772241000      2.543294000
H       -2.320466000     -4.843527000      3.618232000
C        4.598588000      1.377540000     -4.731783000
H        4.451704000      2.069584000     -5.556509000
C       -3.063420000      4.437488000     -0.476366000
H       -2.549033000      4.950951000      0.342554000
C        4.022609000     -0.701824000     -3.620422000
C       -3.479044000      3.054763000      0.034121000
H       -3.995251000      2.490695000     -0.748730000
H       -4.156094000      3.151846000      0.888783000
H       -2.607736000      2.469599000      0.348142000
C       -1.613266000      3.793874000     -3.947377000
H       -1.973490000      3.583721000     -4.950849000
C        4.618905000     -2.369666000      2.666267000
C        6.692468000     -1.428031000      3.737073000
H        6.352651000     -1.645392000      4.755529000
H        7.348603000     -0.552252000      3.784989000
H        7.287524000     -2.279891000      3.391672000
C        7.961367000      1.864993000     -2.044480000
H        8.460467000      1.319514000     -2.851970000
H        8.670982000      1.970373000     -1.217433000
H        7.733622000      2.873672000     -2.405080000
C        3.140368000     -4.004015000      3.677695000
H        2.658844000     -4.408477000      4.563728000
C        2.497935000      2.932618000      4.659584000
H        3.541769000      2.915398000      4.955296000
C        0.212480000      2.287165000      5.081545000
H       -0.518554000      1.778144000      5.703541000
C        1.553864000      2.267474000      5.437401000
H        1.869113000      1.736588000      6.331489000
C       -1.653179000     -5.520291000      1.692551000
H       -0.895074000     -6.178873000      2.107831000
C       -2.262481000      1.585968000      3.422201000
H       -1.723802000      1.030515000      2.647677000
H       -3.317650000      1.633191000      3.134208000
H       -2.195555000      1.015248000      4.354619000
C        3.853683000      0.207304000     -4.669816000
H        3.132983000     -0.014004000     -5.451940000
C       -3.029304000      0.092199000     -3.601235000
H       -3.100494000      1.009435000     -4.195438000
H       -2.393927000     -0.613799000     -4.147397000
H       -2.530081000      0.336332000     -2.657230000
C        3.195987000     -4.688630000     -0.070921000
H        3.849550000     -4.220990000     -0.814240000
C       -1.808652000     -5.427555000      0.313920000
H       -1.166722000     -6.008840000     -0.341576000
C       -4.280877000      5.281575000     -0.845045000
H       -3.986804000      6.270508000     -1.212109000
H       -4.917188000      5.420600000      0.035292000
H       -4.891227000      4.799542000     -1.613969000
C        4.381265000      4.776077000      3.373217000
H        4.986430000      3.935229000      3.729274000
H        4.120563000      5.397683000      4.236083000
H        5.014544000      5.370345000      2.706581000
C       -1.646012000     -3.786540000     -2.336267000
H       -1.455050000     -2.815992000     -1.865193000
H       -1.771283000     -3.628605000     -3.413436000
H       -0.760691000     -4.413849000     -2.187053000
C       -2.476701000      3.787522000      4.637849000
H       -2.412654000      3.312366000      5.623079000
H       -3.534984000      3.842062000      4.359831000
H       -2.095709000      4.809983000      4.731281000
C        1.733128000      4.084377000     -2.141977000
H        1.896701000      4.523747000     -1.151896000
C        3.993505000     -2.912667000      3.791357000
H        4.171633000     -2.466535000      4.765827000
C        4.704238000      0.056941000      3.264814000
H        3.866337000      0.252277000      2.587280000
H        5.340279000      0.948387000      3.296370000
H        4.294074000     -0.100308000      4.268539000
C        1.750960000     -4.397315000     -0.479753000
H        1.044636000     -4.843811000      0.227497000
H        1.547562000     -4.813498000     -1.472713000
H        1.553598000     -3.319838000     -0.508036000
C       -3.175682000     -5.795983000     -2.415321000
H       -2.346459000     -6.496452000     -2.268227000
H       -3.310888000     -5.663532000     -3.494120000
H       -4.083173000     -6.258741000     -2.013452000
C        3.482596000     -6.190368000     -0.090707000
H        4.518236000     -6.404363000      0.193212000
H        3.315748000     -6.591537000     -1.096050000
H        2.824880000     -6.735081000      0.595455000
C       -5.097358000     -0.886748000     -4.670302000
H       -6.073850000     -1.350124000     -4.494366000
H       -4.481074000     -1.595237000     -5.234260000
H       -5.251319000     -0.003516000     -5.299856000
C        3.228498000     -1.993024000     -3.604213000
H        3.450230000     -2.521337000     -2.671959000
C       -3.445343000     -1.980788000      3.605484000
H       -4.068560000     -1.327448000      4.226026000
H       -2.956947000     -1.369891000      2.838484000
H       -2.662520000     -2.408929000      4.241895000
C        5.984909000      1.948010000     -0.484980000
H        5.665157000      2.914927000     -0.889042000
H        6.642648000      2.137732000      0.370681000
H        5.094883000      1.423345000     -0.125632000
C        2.225929000      2.636370000     -2.098851000
H        1.668630000      2.051248000     -1.359849000
H        3.287946000      2.592951000     -1.838827000
H        2.096361000      2.149858000     -3.071460000
C        1.722239000     -1.729863000     -3.632183000
H        1.173211000     -2.675192000     -3.565417000
H        1.418067000     -1.232841000     -4.560068000
H        1.416398000     -1.100388000     -2.790098000
C       -4.994513000     -3.932204000      4.026884000
H       -4.275322000     -4.417728000      4.695355000
H       -5.611205000     -4.713134000      3.569863000
H       -5.644963000     -3.302939000      4.643673000
C        2.535826000      4.904268000     -3.150487000
H        3.593140000      4.912851000     -2.864328000
H        2.475776000      4.478493000     -4.157784000
H        2.186681000      5.941034000     -3.197849000
C        3.653406000     -2.902580000     -4.759363000
H        3.111717000     -3.853528000     -4.710836000
H        3.435315000     -2.441640000     -5.729141000
H        4.726233000     -3.119473000     -4.723383000
Cu       0.000519000      1.714516000      0.501284000
200
Complex 3' (E = -4021.45337517 ; G = -4019.863032)
Au      -2.432422000      0.705132000     -0.180988000
N        4.090128000      3.643856000      0.242007000
N        1.151456000     -4.464737000     -0.247485000
N        0.484546000     -4.326120000      1.782833000
N        5.248385000      2.179486000     -0.788725000
C        0.680622000     -3.586277000      0.666623000
N       -5.184653000      1.013040000     -1.507830000
N       -5.073998000      2.062335000      0.354244000
C       -4.361881000      1.244713000     -0.457729000
C        0.768852000      0.551633000      0.142564000
C       -0.482126000      0.408327000      0.066508000
C        5.685854000      0.973279000     -1.423430000
C        6.707719000      0.230774000     -0.804294000
C        4.067283000      2.342319000     -0.141773000
C        2.988817000      4.291749000      0.887674000
C        5.122091000      0.618093000     -2.656809000
C        1.550249000     -4.089070000     -1.571576000
C        5.981630000      3.354295000     -0.818791000
H        6.945648000      3.413284000     -1.299987000
C        7.230995000      0.612843000      0.568086000
H        7.173667000      1.702888000      0.656503000
C        0.833771000     -5.647419000      1.573489000
H        0.751168000     -6.390836000      2.351331000
C        5.247152000      4.282873000     -0.160436000
H        5.432998000      5.324110000      0.053285000
C        2.040878000      4.937811000      0.081623000
C        1.252647000     -5.736134000      0.286075000
H        1.613635000     -6.572138000     -0.292684000
C       -0.024412000     -3.780220000      3.005649000
C       -5.391854000     -1.087525000     -2.719006000
C       -5.060887000     -1.857164000     -3.834973000
H       -5.457587000     -2.863136000     -3.929410000
C       -4.845300000      0.204317000     -2.640697000
C        5.628324000     -0.522999000     -3.288067000
H        5.218434000     -0.820541000     -4.249042000
C        0.571040000     -3.973493000     -2.566566000
C        2.325390000     -2.910743000      3.527700000
H        2.523093000     -3.378507000      2.558073000
C        7.180625000     -0.894810000     -1.478629000
H        7.970930000     -1.491545000     -1.035482000
C        2.899745000      4.240655000      2.286192000
C       -1.384567000     -3.972422000      3.300187000
C       -6.246890000     -1.649278000     -1.599662000
H       -6.728917000     -0.809757000     -1.087833000
C        2.910493000     -3.825209000     -1.795273000
C        3.284970000     -3.442800000     -3.083902000
H        4.325812000     -3.218300000     -3.292365000
C       -2.840607000     -3.833133000      1.265698000
H       -3.408256000     -4.417346000      0.534030000
H       -2.046736000     -3.295336000      0.737844000
H       -3.511423000     -3.086421000      1.700294000
C        4.024752000      1.424479000     -3.322882000
H        3.768794000      2.262223000     -2.667463000
C       -6.390221000      1.675513000     -1.355714000
H       -7.173312000      1.611447000     -2.095386000
C       -4.003832000      3.907842000      1.523449000
C       -2.284538000     -4.749858000      2.358835000
H       -1.670200000     -5.512225000      1.867102000
C       -4.554934000      2.617095000      1.569250000
C        0.848041000     -3.059810000      3.831868000
C        6.652217000     -1.263647000     -2.713104000
H        7.042330000     -2.138043000     -3.226854000
C        6.331631000      0.020923000      1.659486000
H        6.397727000     -1.072439000      1.658907000
H        5.283452000      0.297143000      1.509743000
H        6.643237000      0.379647000      2.646762000
C        8.686837000      0.216914000      0.796214000
H        9.034678000      0.624064000      1.751061000
H        9.339521000      0.601565000      0.005804000
H        8.813294000     -0.870097000      0.843050000
C       -3.469913000      4.417218000      2.708247000
H       -3.028654000      5.409088000      2.712870000
C        3.918762000      3.490904000      3.119814000
H        4.799642000      3.315116000      2.492984000
C        0.996983000     -3.582741000     -3.839375000
H        0.265053000     -3.476437000     -4.635092000
C       -6.322021000      2.334970000     -0.173350000
H       -7.032419000      2.968101000      0.335209000
C       -5.201083000      0.454516000      2.771585000
H       -5.582572000      0.222183000      1.772399000
C        2.131320000      4.937308000     -1.431094000
H        3.070800000      4.453864000     -1.716963000
C        1.801788000      4.865560000      2.881689000
H        1.690005000      4.835582000      3.961418000
C       -4.222648000     -1.355274000     -4.825891000
H       -3.976602000     -1.970546000     -5.687054000
C        3.918356000     -3.868777000     -0.664891000
H        3.509840000     -4.502415000      0.129394000
C       -4.003923000      0.741097000     -3.625093000
C        4.101941000     -2.462438000     -0.086183000
H        4.519806000     -1.787426000     -0.839395000
H        4.786263000     -2.489285000      0.767640000
H        3.147142000     -2.041869000      0.248718000
C        2.337740000     -3.325102000     -4.096376000
H        2.648282000     -3.023904000     -5.093300000
C       -4.598089000      1.843182000      2.736146000
C       -6.380700000      0.388528000      3.742971000
H       -6.061521000      0.583719000      4.772634000
H       -6.836035000     -0.607453000      3.718435000
H       -7.152156000      1.121434000      3.484461000
C       -7.355684000     -2.575204000     -2.092158000
H       -7.977295000     -2.091517000     -2.852629000
H       -8.001697000     -2.856409000     -1.254103000
H       -6.956306000     -3.501627000     -2.518061000
C       -3.489728000      3.669870000      3.881556000
H       -3.066068000      4.084172000      4.792278000
C       -1.873179000     -3.385340000      4.467938000
H       -2.918778000     -3.502898000      4.733024000
C        0.307730000     -2.491621000      4.989714000
H        0.953310000     -1.925679000      5.655608000
C       -1.036955000     -2.645591000      5.299654000
H       -1.438695000     -2.193344000      6.202253000
C        0.850118000      5.524122000      2.110202000
H        0.005381000      6.007918000      2.592958000
C        2.733681000     -1.441540000      3.419270000
H        2.147841000     -0.926856000      2.650721000
H        3.793464000     -1.361530000      3.154262000
H        2.586756000     -0.914153000      4.368010000
C       -3.701003000     -0.072702000     -4.721059000
H       -3.056704000      0.312579000     -5.506222000
C        2.758166000      0.586590000     -3.507523000
H        2.931098000     -0.253910000     -4.188032000
H        1.955698000      1.200839000     -3.930583000
H        2.403847000      0.180840000     -2.553959000
C       -3.928899000      4.696965000      0.230975000
H       -4.677254000      4.291295000     -0.457960000
C        0.971565000      5.563838000      0.726025000
H        0.220346000      6.077277000      0.132760000
C        5.259133000     -4.470557000     -1.078363000
H        5.135497000     -5.466323000     -1.516689000
H        5.909074000     -4.562717000     -0.201807000
H        5.781816000     -3.839369000     -1.803307000
C       -3.419076000     -5.480550000      3.071756000
H       -4.159074000     -4.785309000      3.482419000
H       -3.048343000     -6.106565000      3.889918000
H       -3.944096000     -6.127013000      2.361027000
C        0.991549000      4.116063000     -2.038722000
H        0.978405000      3.096512000     -1.639365000
H        1.103036000      4.059471000     -3.127333000
H        0.019818000      4.571547000     -1.820910000
C        3.168330000     -3.642611000      4.574353000
H        3.029721000     -3.206508000      5.569845000
H        4.232022000     -3.571531000      4.322224000
H        2.902284000     -4.703361000      4.631300000
C       -0.899215000     -4.218715000     -2.296345000
H       -1.001380000     -4.573139000     -1.265602000
C       -4.050503000      2.399129000      3.895488000
H       -4.063951000      1.824238000      4.817194000
C       -4.141243000     -0.592959000      3.115875000
H       -3.316313000     -0.573160000      2.395217000
H       -4.585274000     -1.593996000      3.106456000
H       -3.721033000     -0.421839000      4.113053000
C       -2.554270000      4.512532000     -0.417247000
H       -1.767170000      4.900430000      0.237015000
H       -2.506793000      5.050828000     -1.370731000
H       -2.335244000      3.455083000     -0.601969000
C        2.154828000      6.357539000     -1.995888000
H        1.225499000      6.893095000     -1.772813000
H        2.268823000      6.329930000     -3.084863000
H        2.985959000      6.937807000     -1.581580000
C       -4.244735000      6.178976000      0.423279000
H       -5.210456000      6.325005000      0.918072000
H       -4.282099000      6.679538000     -0.549847000
H       -3.477728000      6.684705000      1.019411000
C        4.502401000      2.008775000     -4.653365000
H        5.389273000      2.636455000     -4.516640000
H        3.714598000      2.625101000     -5.100013000
H        4.755139000      1.218705000     -5.369351000
C       -3.460032000      2.154218000     -3.559838000
H       -3.754944000      2.590661000     -2.600942000
C        3.360546000      2.124095000      3.525838000
H        4.112646000      1.549851000      4.077910000
H        3.059262000      1.545408000      2.644968000
H        2.478770000      2.238906000      4.166509000
C       -5.354180000     -2.359453000     -0.578529000
H       -4.886483000     -3.241225000     -1.029973000
H       -5.942186000     -2.691230000      0.284559000
H       -4.554428000     -1.704018000     -0.219522000
C       -1.690800000     -2.915119000     -2.419028000
H       -1.298855000     -2.148116000     -1.741897000
H       -2.744286000     -3.080433000     -2.172948000
H       -1.643356000     -2.519356000     -3.439249000
C       -1.931935000      2.178423000     -3.620337000
H       -1.570465000      3.208182000     -3.533051000
H       -1.559875000      1.774863000     -4.568637000
H       -1.494108000      1.593476000     -2.804554000
C        4.376373000      4.286176000      4.341138000
H        3.561280000      4.440676000      5.055968000
H        4.767067000      5.268446000      4.055779000
H        5.171079000      3.743644000      4.864118000
C       -1.471006000     -5.298486000     -3.215520000
H       -2.520363000     -5.488682000     -2.965359000
H       -1.431919000     -4.991786000     -4.266490000
H       -0.921476000     -6.240662000     -3.117938000
C       -4.069100000      3.016002000     -4.668154000
H       -3.707984000      4.047207000     -4.588370000
H       -3.792226000      2.638977000     -5.658952000
H       -5.162394000      3.032380000     -4.607478000
Cu       2.506532000      1.253064000      0.077757000
Au       0.404032000     -1.615924000      0.409149000
202
Complex 6 (E = -4035.98207399; G = -4034.385715)
Au       4.247832000      0.944968000     -0.189517000
Au      -1.035794000     -1.213113000      0.570178000
Au      -3.483344000      1.273206000     -0.115350000
N       -0.947637000     -4.174857000      0.033978000
N        6.885917000      0.134598000     -1.478705000
N       -6.386854000      1.491674000     -1.177044000
C       -0.871329000     -3.173526000      0.938451000
N       -0.638295000     -3.787529000      2.119077000
C        2.293074000      1.075219000      0.029494000
C        6.223216000     -0.643025000     -2.484459000
N       -5.750060000      3.204473000     -0.062447000
C        1.060880000      1.059632000      0.091944000
N        7.230643000      1.389373000      0.220284000
C        6.243034000      0.793369000     -0.485705000
C        5.641398000      0.022601000     -3.571961000
C       -1.552212000      0.858258000      0.116868000
C       -0.762926000     -5.403867000      0.637892000
H       -0.787852000     -6.325472000      0.077484000
C       -5.353955000      1.966024000     -0.442110000
C        6.991925000      2.208083000      1.371475000
C       -1.188654000     -3.947813000     -1.361311000
C       -0.570592000     -5.158696000      1.959119000
H       -0.391194000     -5.822013000      2.790925000
C        6.187292000     -2.038903000     -2.329586000
C       -0.297365000      0.915991000      0.136913000
C       -2.514862000     -3.989778000     -1.818311000
C       -1.613013000     -2.696085000      4.067136000
C       -5.732133000      0.004958000     -2.999601000
C        5.711102000      1.526643000     -3.745269000
H        6.237414000      1.947876000     -2.883324000
C       -4.922614000      4.095863000      0.695640000
C       -6.447972000      0.208374000     -1.812099000
C        8.253556000      0.323583000     -1.400359000
H        8.932856000     -0.121892000     -2.110478000
C       -7.406500000      2.424774000     -1.263022000
H       -8.313409000      2.226108000     -1.812960000
C       -5.864215000      3.040406000      2.818929000
H       -6.570621000      2.626460000      2.091429000
C       -7.004074000      3.507212000     -0.553713000
H       -7.484195000      4.452557000     -0.353968000
C        4.989630000     -0.761414000     -4.528853000
H        4.525747000     -0.277703000     -5.383793000
C       -4.975795000      4.032031000      2.095276000
C       -4.072045000      4.963726000     -0.003758000
C       -0.098171000     -3.646484000     -2.187936000
C       -3.245377000      5.796883000      0.753469000
H       -2.567731000      6.478029000      0.246349000
C       -4.848623000      1.067278000     -3.621853000
H       -4.832301000      1.934604000     -2.955234000
C        1.326139000     -3.589040000     -1.674091000
H        1.315814000     -3.837991000     -0.607922000
C       -1.675045000     -3.395124000     -4.013151000
H       -1.867626000     -3.171915000     -5.059038000
C       -0.469421000     -3.086185000      3.357629000
C        5.531041000     -2.775573000     -3.316540000
H        5.480120000     -3.856380000     -3.232958000
C        6.962407000      1.594334000      2.631549000
C       -3.272308000      5.757050000      2.142765000
H       -2.618633000      6.410210000      2.714265000
C       -3.666394000     -4.271172000     -0.874453000
H       -3.266094000     -4.810412000     -0.008944000
C       -7.285156000     -0.767475000     -1.241331000
C       -3.017916000     -2.983666000      3.577640000
H       -2.946239000     -3.555467000      2.646730000
C        6.772157000      3.579593000      1.178517000
C        1.891283000     -2.174137000     -1.809629000
H        1.966458000     -1.874627000     -2.860700000
H        2.893407000     -2.114185000     -1.373606000
H        1.253705000     -1.449054000     -1.294650000
C       -4.264604000     -2.956945000     -0.365221000
H       -4.675091000     -2.370017000     -1.192361000
H       -3.509922000     -2.343735000      0.137528000
H       -5.073307000     -3.158916000      0.344108000
C        4.935257000     -2.143248000     -4.403782000
H        4.427018000     -2.735270000     -5.160028000
C       -5.023402000      1.880056000      3.358634000
H       -4.309775000      2.233180000      4.111886000
H       -4.452834000      1.402877000      2.553827000
H       -5.664894000      1.124383000      3.824814000
C       -0.372339000     -3.371651000     -3.530650000
H        0.447960000     -3.129480000     -4.200402000
C        0.837046000     -2.801309000      3.786088000
C       -5.414041000      1.529817000     -4.966016000
H       -4.792771000      2.330387000     -5.381786000
H       -6.434582000      1.912048000     -4.858517000
H       -5.435701000      0.710679000     -5.693331000
C        6.509757000      1.894293000     -4.997274000
H        7.522026000      1.478205000     -4.960840000
H        6.592088000      2.982722000     -5.087962000
H        6.022796000      1.519062000     -5.904053000
C       -1.417819000     -1.996848000      5.261436000
H       -2.282867000     -1.680559000      5.837600000
C        2.046562000     -3.164263000      2.947448000
H        1.763680000     -3.987471000      2.282092000
C        6.773896000     -2.714239000     -1.105021000
H        7.574373000     -2.075134000     -0.717376000
C       -4.128224000      4.884581000      2.806338000
H       -4.133449000      4.859120000      3.892121000
C        8.472181000      1.116158000     -0.321711000
H        9.381416000      1.507257000      0.107463000
C        4.313757000      2.147257000     -3.776560000
H        3.737911000      1.791011000     -4.637817000
H        4.384929000      3.237802000     -3.849871000
H        3.754500000      1.900532000     -2.867278000
C        6.785172000      4.211110000     -0.199139000
H        7.157095000      3.465240000     -0.909373000
C       -4.362178000      6.382645000     -2.059326000
H       -3.636049000      7.134468000     -1.731635000
H       -5.354002000      6.703289000     -1.723591000
H       -4.360578000      6.373335000     -3.154554000
C       -4.012063000      4.996036000     -1.517654000
H       -4.757083000      4.293635000     -1.904894000
C       -4.743231000     -5.155580000     -1.498843000
H       -5.498860000     -5.404981000     -0.746614000
H       -4.323514000     -6.091088000     -1.882980000
H       -5.259319000     -4.650026000     -2.320913000
C       -2.643200000      4.531793000     -2.019028000
H       -2.629717000      4.502019000     -3.114228000
H       -2.408166000      3.529352000     -1.644314000
H       -1.849133000      5.211090000     -1.689955000
C        6.462175000      3.770335000      3.575893000
H        6.248765000      4.386237000      4.445180000
C        6.691258000      2.408112000      3.733944000
H        6.653137000      1.967449000      4.726218000
C       -2.735548000     -3.702927000     -3.166332000
H       -3.748805000     -3.712114000     -3.555014000
C       -0.138549000     -1.701146000      5.714662000
H       -0.007042000     -1.154919000      6.644618000
C       -6.683222000      3.695681000      3.929855000
H       -6.044913000      4.080026000      4.732379000
H       -7.364430000      2.962781000      4.375019000
H       -7.282663000      4.527905000      3.546673000
C       -5.884127000     -1.232526000     -3.634125000
H       -5.346923000     -1.422207000     -4.559221000
C        2.212034000     -4.617315000     -2.378524000
H        1.813412000     -5.631261000     -2.266653000
H        3.221628000     -4.599881000     -1.954687000
H        2.297002000     -4.403236000     -3.449490000
C       -3.795120000     -3.833738000      4.583654000
H       -3.924218000     -3.307514000      5.535693000
H       -3.281119000     -4.778738000      4.788095000
H       -4.791703000     -4.065465000      4.192889000
C        7.169658000      0.103538000      2.807219000
H        7.492028000     -0.309327000      1.845828000
C        0.976728000     -2.097383000      4.983157000
H        1.969813000     -1.849100000      5.344363000
C       -7.410993000     -1.978718000     -1.921196000
H       -8.050651000     -2.756700000     -1.517633000
C        6.503080000      4.349504000      2.312346000
H        6.318807000      5.414282000      2.202057000
C       -3.407717000      0.574399000     -3.762951000
H       -3.340161000     -0.278138000     -4.447449000
H       -3.000362000      0.266328000     -2.793709000
H       -2.772105000      1.373831000     -4.158997000
C        2.437723000     -1.970791000      2.070987000
H        1.607391000     -1.657581000      1.431133000
H        3.287558000     -2.223770000      1.429440000
H        2.721489000     -1.113285000      2.690565000
C        5.704821000     -2.826680000     -0.013394000
H        4.890396000     -3.483272000     -0.340471000
H        5.274663000     -1.848293000      0.222856000
H        6.133651000     -3.247183000      0.903088000
C        3.233181000     -3.641754000      3.781771000
H        3.647313000     -2.838185000      4.399776000
H        4.033813000     -3.988960000      3.120317000
H        2.955919000     -4.469996000      4.442267000
C       -3.757126000     -1.680775000      3.265068000
H       -4.764386000     -1.893097000      2.892429000
H       -3.225690000     -1.098908000      2.503582000
H       -3.853333000     -1.057258000      4.160498000
C       -6.723414000     -2.206382000     -3.110317000
H       -6.842221000     -3.154065000     -3.628230000
C        8.264476000     -0.204610000      3.828073000
H        7.989326000      0.139318000      4.830694000
H        9.210882000      0.273503000      3.555042000
H        8.433328000     -1.285240000      3.884323000
C       -7.974712000     -0.530019000      0.089338000
H       -8.185267000      0.541320000      0.173958000
C        5.366346000      4.590619000     -0.629525000
H        5.372241000      5.002698000     -1.644658000
H        4.943054000      5.347131000      0.040818000
H        4.703500000      3.717685000     -0.615306000
C       -7.033739000     -0.901935000      1.241011000
H       -7.484361000     -0.634339000      2.203156000
H       -6.070439000     -0.389554000      1.157979000
H       -6.843326000     -1.980576000      1.244172000
C        7.388619000     -4.078354000     -1.406283000
H        7.891829000     -4.462476000     -0.513095000
H        8.126635000     -4.019961000     -2.212863000
H        6.629637000     -4.814110000     -1.692602000
C        5.850959000     -0.576863000      3.182119000
H        5.986336000     -1.661297000      3.255144000
H        5.079004000     -0.376134000      2.432538000
H        5.483837000     -0.215536000      4.149638000
C       -9.306082000     -1.263338000      0.223459000
H       -9.171303000     -2.349219000      0.270410000
H       -9.977692000     -1.038899000     -0.611557000
H       -9.803431000     -0.958379000      1.149747000
C        7.724466000      5.415312000     -0.265347000
H        8.742042000      5.145625000      0.035886000
H        7.764613000      5.804511000     -1.288153000
H        7.383847000      6.228831000      0.384027000
202
TS 6 pi,pi (E = -4035.95991688; G = -4034.360951)
Au       3.864963000      1.019218000     -0.279910000
Au       0.026267000     -1.085873000      0.564942000
Au      -3.924169000      1.062985000     -0.233732000
N        0.007863000     -4.073954000      0.331547000
N        6.680351000      0.636256000     -1.469953000
N       -6.858934000      0.565830000     -1.063139000
C        0.103766000     -2.983147000      1.122908000
N        0.286442000     -3.468854000      2.371241000
C        1.900876000      0.997868000     -0.087885000
C        6.296608000     -0.385701000     -2.398970000
N       -6.561895000      2.485358000     -0.165121000
C        0.657890000      1.051642000     -0.066756000
N        6.645382000      2.105798000      0.086709000
C        5.861455000      1.207693000     -0.554811000
C        5.549833000     -0.025786000     -3.528913000
C       -1.958710000      0.983157000     -0.080224000
C        0.122943000     -5.235078000      1.074687000
H        0.066108000     -6.210911000      0.618371000
C       -5.914141000      1.338453000     -0.477565000
C        6.157314000      3.004913000      1.090926000
C       -0.292059000     -4.003291000     -1.067692000
C        0.295425000     -4.852827000      2.364423000
H        0.424718000     -5.425230000      3.269751000
C        6.729750000     -1.700152000     -2.149631000
C       -0.716765000      1.043286000     -0.065014000
C       -1.643011000     -4.030081000     -1.444283000
C       -0.759789000     -2.109139000      4.098663000
C       -6.036432000     -0.907546000     -2.825105000
C        5.134253000      1.402234000     -3.820365000
H        5.430822000      2.027209000     -2.972496000
C       -5.919601000      3.607632000      0.451694000
C       -6.651890000     -0.756743000     -1.575428000
C        7.951191000      1.180804000     -1.410542000
H        8.740591000      0.857391000     -2.071105000
C       -8.075036000      1.224579000     -1.122407000
H       -8.948487000      0.766902000     -1.560336000
C       -6.420499000      2.551230000      2.722733000
H       -6.989621000      1.869684000      2.082094000
C       -7.887224000      2.438540000     -0.549422000
H       -8.561668000      3.263571000     -0.381032000
C        5.218837000     -1.045177000     -4.427888000
H        4.642499000     -0.802268000     -5.316159000
C       -5.850049000      3.651201000      1.850977000
C       -5.362541000      4.592146000     -0.377133000
C        0.758991000     -3.862693000     -1.983746000
C       -4.712843000      5.659817000      0.246258000
H       -4.263355000      6.438861000     -0.363024000
C       -5.534221000      0.265550000     -3.642012000
H       -5.727639000      1.183551000     -3.079076000
C        2.208207000     -3.772595000     -1.551906000
H        2.251559000     -3.939339000     -0.470455000
C       -0.911968000     -3.783338000     -3.741412000
H       -1.155410000     -3.693300000     -4.796577000
C        0.408516000     -2.636538000      3.531424000
C        6.375609000     -2.677740000     -3.080026000
H        6.688838000     -3.705196000     -2.925701000
C        6.130698000      2.574324000      2.427264000
C       -4.624993000      5.731873000      1.632107000
H       -4.111870000      6.568696000      2.097843000
C       -2.759508000     -4.107744000     -0.423658000
H       -2.315203000     -4.318987000      0.554308000
C       -7.131615000     -1.840276000     -0.817617000
C       -2.143048000     -2.425692000      3.565395000
H       -2.030377000     -2.994361000      2.637130000
C        5.705397000      4.265529000      0.678157000
C        2.752948000     -2.369459000     -1.828363000
H        2.758480000     -2.154988000     -2.902023000
H        3.780169000     -2.272918000     -1.462083000
H        2.142499000     -1.606858000     -1.335385000
C       -3.466049000     -2.754605000     -0.321152000
H       -3.957984000     -2.493168000     -1.263052000
H       -2.754365000     -1.959407000     -0.080092000
H       -4.228602000     -2.780706000      0.462431000
C        5.625797000     -2.353593000     -4.207242000
H        5.361251000     -3.130121000     -4.919610000
C       -5.288789000      1.744697000      3.363928000
H       -4.696901000      2.370218000      4.041823000
H       -4.613249000      1.344489000      2.599975000
H       -5.694118000      0.907337000      3.942195000
C        0.417307000     -3.757894000     -3.334889000
H        1.205294000     -3.643825000     -4.074016000
C        1.695408000     -2.366957000      4.024701000
C       -6.286547000      0.373667000     -4.969812000
H       -5.950591000      1.257049000     -5.523326000
H       -7.366228000      0.462323000     -4.809937000
H       -6.109418000     -0.503549000     -5.601569000
C        5.857740000      1.931960000     -5.060146000
H        6.944970000      1.876166000     -4.941935000
H        5.588110000      2.978596000     -5.238425000
H        5.585583000      1.358460000     -5.953154000
C       -0.609252000     -1.275347000      5.210630000
H       -1.491985000     -0.851423000      5.680739000
C        2.930874000     -2.911743000      3.336053000
H        2.651672000     -3.846116000      2.836306000
C        7.501616000     -2.046846000     -0.889972000
H        8.123925000     -1.184306000     -0.627784000
C       -5.187115000      4.738071000      2.425408000
H       -5.105744000      4.800581000      3.506863000
C        7.929444000      2.109021000     -0.423176000
H        8.692930000      2.771899000     -0.047206000
C        3.617352000      1.523846000     -3.968908000
H        3.252498000      0.958297000     -4.833200000
H        3.334508000      2.572097000     -4.113052000
H        3.103522000      1.152417000     -3.075651000
C        5.682716000      4.677039000     -0.780677000
H        6.229459000      3.923775000     -1.357028000
C       -6.017693000      5.756459000     -2.514887000
H       -5.398082000      6.639079000     -2.323591000
H       -7.019896000      5.955505000     -2.121392000
H       -6.095899000      5.636339000     -3.600601000
C       -5.412889000      4.499798000     -1.889156000
H       -6.057447000      3.656531000     -2.157608000
C       -3.740882000     -5.238399000     -0.728740000
H       -4.515684000     -5.282959000      0.044176000
H       -3.233079000     -6.208311000     -0.757776000
H       -4.242887000     -5.090042000     -1.689656000
C       -4.020595000      4.212011000     -2.456280000
H       -4.068379000      4.096060000     -3.544806000
H       -3.603740000      3.292186000     -2.030057000
H       -3.328573000      5.031801000     -2.232807000
C        5.197301000      4.739154000      2.999346000
H        4.818832000      5.422879000      3.754215000
C        5.643558000      3.475542000      3.375208000
H        5.603783000      3.184461000      4.419792000
C       -1.932260000     -3.915054000     -2.805425000
H       -2.968578000     -3.913979000     -3.131507000
C        0.649829000     -0.984264000      5.719651000
H        0.745457000     -0.331271000      6.582771000
C       -7.381560000      3.099958000      3.777146000
H       -6.870913000      3.766041000      4.480723000
H       -7.815854000      2.277678000      4.355625000
H       -8.201174000      3.660805000      3.316018000
C       -5.911361000     -2.208436000     -3.324423000
H       -5.445051000     -2.361391000     -4.293697000
C        3.068484000     -4.843942000     -2.222048000
H        2.686634000     -5.849839000     -2.017961000
H        4.097438000     -4.788471000     -1.851320000
H        3.101045000     -4.708656000     -3.308475000
C       -2.916977000     -3.300361000      4.553943000
H       -3.072067000     -2.777977000      5.504492000
H       -2.384293000     -4.233439000      4.765732000
H       -3.901183000     -3.554969000      4.145546000
C        6.624630000      1.195740000      2.821037000
H        6.422540000      0.522984000      1.979676000
C        1.790444000     -1.524885000      5.133510000
H        2.766816000     -1.283981000      5.541952000
C       -6.985599000     -3.115501000     -1.363323000
H       -7.344710000     -3.978699000     -0.812511000
C        5.223301000      5.128348000      1.666241000
H        4.856565000      6.110898000      1.383549000
C       -4.023401000      0.173748000     -3.865224000
H       -3.757321000     -0.722914000     -4.436115000
H       -3.485098000      0.142464000     -2.911314000
H       -3.670060000      1.046120000     -4.425701000
C        3.402398000     -1.936690000      2.253020000
H        2.610829000     -1.721133000      1.529259000
H        4.255420000     -2.357882000      1.714028000
H        3.712861000     -0.983872000      2.694912000
C        6.527510000     -2.274494000      0.269364000
H        5.892071000     -3.144827000      0.069673000
H        5.876995000     -1.407895000      0.418305000
H        7.072243000     -2.457902000      1.202462000
C        4.066962000     -3.236600000      4.302281000
H        4.479118000     -2.334048000      4.765406000
H        4.883813000     -3.723424000      3.759374000
H        3.740224000     -3.910419000      5.101088000
C       -2.920809000     -1.153015000      3.230540000
H       -3.893610000     -1.408507000      2.798459000
H       -2.380451000     -0.536470000      2.505335000
H       -3.102217000     -0.547608000      4.124955000
C       -6.387616000     -3.297502000     -2.607395000
H       -6.292847000     -4.298884000     -3.017975000
C        8.138501000      1.209718000      3.056418000
H        8.392553000      1.876023000      3.888556000
H        8.685234000      1.550989000      2.172415000
H        8.494711000      0.204114000      3.305587000
C       -7.743191000     -1.630680000      0.555755000
H       -8.238916000     -0.653954000      0.556017000
C        4.245043000      4.700159000     -1.306597000
H        4.233413000      4.950680000     -2.373177000
H        3.644788000      5.448086000     -0.776312000
H        3.761492000      3.724989000     -1.176092000
C       -6.648712000     -1.586076000      1.627731000
H       -7.081649000     -1.338323000      2.603209000
H       -5.882105000     -0.841358000      1.392797000
H       -6.157823000     -2.562059000      1.714437000
C        8.434048000     -3.242551000     -1.056742000
H        9.046490000     -3.359034000     -0.157002000
H        9.106686000     -3.116516000     -1.911255000
H        7.879520000     -4.176799000     -1.194372000
C        5.903285000      0.627163000      4.040502000
H        6.190053000     -0.420065000      4.180686000
H        4.815829000      0.671090000      3.924246000
H        6.170207000      1.162871000      4.958019000
C       -8.800752000     -2.671494000      0.912098000
H       -8.363558000     -3.665784000      1.052666000
H       -9.573446000     -2.745057000      0.139980000
H       -9.286867000     -2.395682000      1.853349000
C        6.378224000      6.018720000     -1.008693000
H        7.409551000      6.001500000     -0.641307000
H        6.401858000      6.252013000     -2.078390000
H        5.853197000      6.836884000     -0.504438000
202
Complex 6-fw (E = -4035.98101204; G = -4034.384362)
Au       3.498810000      1.196245000     -0.386450000
Au       1.079871000     -1.353500000      0.304305000
Au      -4.230868000      0.907513000     -0.375196000
N        0.652136000     -4.325690000      0.082400000
N        6.383621000      1.696095000     -1.320285000
N       -7.175007000      0.050014000     -0.536809000
C        0.899255000     -3.262876000      0.879530000
N        0.953898000     -3.771385000      2.130637000
C        1.581751000      0.674074000     -0.337408000
C        6.364242000      0.651019000     -2.300434000
N       -6.963940000      2.036778000      0.227314000
C        0.326787000      0.695795000     -0.390059000
N        5.795433000      3.020182000      0.256026000
C        5.363759000      1.964614000     -0.472642000
C        5.642293000      0.852524000     -3.484634000
C       -2.263390000      0.880002000     -0.473269000
C        0.548523000     -5.487639000      0.822262000
H        0.350171000     -6.442801000      0.361184000
C       -6.246204000      0.981490000     -0.222186000
C        4.986190000      3.678593000      1.238839000
C        0.462846000     -4.209731000     -1.333447000
C        0.736021000     -5.136284000      2.120118000
H        0.738201000     -5.721683000      3.026454000
C        7.082393000     -0.525017000     -2.027351000
C       -1.030821000      0.830549000     -0.460012000
C       -0.849246000     -4.104279000     -1.817434000
C        0.126696000     -2.245799000      3.840799000
C       -6.648392000     -1.403128000     -2.421045000
C        4.916213000      2.147057000     -3.791525000
H        4.973238000      2.789881000     -2.907898000
C       -6.366436000      3.258227000      0.678573000
C       -6.876807000     -1.255154000     -1.046667000
C        7.434630000      2.575364000     -1.129651000
H        8.337644000      2.519880000     -1.717542000
C       -8.454395000      0.516750000     -0.293912000
H       -9.327440000     -0.086579000     -0.488590000
C       -6.087674000      2.186836000      2.984565000
H       -6.625043000      1.378669000      2.478151000
C       -8.319863000      1.774669000      0.194356000
H       -9.050493000      2.499932000      0.516930000
C        5.641841000     -0.189162000     -4.417847000
H        5.095163000     -0.066948000     -5.348604000
C       -5.938545000      3.338508000      2.010866000
C       -6.209942000      4.303531000     -0.243535000
C        1.593881000     -4.151661000     -2.159497000
C       -5.597074000      5.472350000      0.212650000
H       -5.451689000      6.300890000     -0.474244000
C       -6.662527000     -0.230772000     -3.380607000
H       -6.943931000      0.666369000     -2.820105000
C        3.005696000     -4.242643000     -1.616685000
H        2.945767000     -4.412198000     -0.536641000
C        0.088556000     -3.873933000     -4.041186000
H       -0.058573000     -3.737458000     -5.109022000
C        1.195159000     -2.967747000      3.293014000
C        7.052414000     -1.531649000     -2.992743000
H        7.589159000     -2.458403000     -2.816236000
C        4.996397000      3.193538000      2.553735000
C       -5.162953000      5.584646000      1.529232000
H       -4.686320000      6.501803000      1.864080000
C       -2.057138000     -4.126997000     -0.902980000
H       -1.713379000     -4.338199000      0.114625000
C       -6.846598000     -2.328977000     -0.142475000
C       -1.286527000     -2.337401000      3.301371000
H       -1.272639000     -2.973420000      2.410762000
C        4.190887000      4.757541000      0.824222000
C        3.759817000     -2.930920000     -1.840586000
H        3.853244000     -2.705555000     -2.908088000
H        4.769421000     -2.993806000     -1.422887000
H        3.244709000     -2.089518000     -1.363282000
C       -2.738477000     -2.757061000     -0.876860000
H       -3.116321000     -2.478733000     -1.866727000
H       -2.041375000     -1.978757000     -0.553771000
H       -3.587111000     -2.763166000     -0.185422000
C        6.337341000     -1.366415000     -4.175466000
H        6.325617000     -2.163242000     -4.914067000
C       -4.715385000      1.644479000      3.390920000
H       -4.133988000      2.403672000      3.926157000
H       -4.139967000      1.337022000      2.510838000
H       -4.827166000      0.777664000      4.051273000
C        1.376671000     -3.980919000     -3.528944000
H        2.229883000     -3.924888000     -4.199265000
C        2.502060000     -2.919441000      3.804244000
C       -7.697031000     -0.424933000     -4.489626000
H       -7.724339000      0.457150000     -5.138205000
H       -8.700073000     -0.575233000     -4.077053000
H       -7.456139000     -1.290490000     -5.116093000
C        5.598778000      2.885655000     -4.945092000
H        6.650478000      3.091854000     -4.720208000
H        5.097081000      3.840936000     -5.133741000
H        5.560523000      2.297852000     -5.869007000
C        0.406260000     -1.428013000      4.939951000
H       -0.397895000     -0.853008000      5.390515000
C        3.627237000     -3.700263000      3.154384000
H        3.188097000     -4.582029000      2.675258000
C        7.807583000     -0.716016000     -0.709264000
H        8.083538000      0.273224000     -0.329269000
C       -5.331892000      4.529310000      2.417799000
H       -4.982936000      4.624012000      3.442341000
C        7.062991000      3.411616000     -0.128623000
H        7.572700000      4.239169000      0.339638000
C        3.435272000      1.908248000     -4.087234000
H        3.298745000      1.304463000     -4.990782000
H        2.923374000      2.863556000     -4.244818000
H        2.944635000      1.392322000     -3.254809000
C        4.156495000      5.232055000     -0.614988000
H        4.937498000      4.701299000     -1.168979000
C       -7.445866000      5.357979000     -2.181175000
H       -6.853434000      6.278973000     -2.188047000
H       -8.324923000      5.525427000     -1.550307000
H       -7.790936000      5.182624000     -3.205510000
C       -6.627699000      4.163085000     -1.693861000
H       -7.262329000      3.274823000     -1.779497000
C       -3.031734000     -5.237384000     -1.294724000
H       -3.868481000     -5.272063000     -0.589518000
H       -2.541317000     -6.216686000     -1.290712000
H       -3.446748000     -5.071410000     -2.294297000
C       -5.398559000      3.937436000     -2.579124000
H       -5.700983000      3.780384000     -3.620455000
H       -4.827572000      3.061828000     -2.249990000
H       -4.730218000      4.805494000     -2.547486000
C        3.373613000      4.910137000      3.101925000
H        2.735979000      5.394383000      3.836373000
C        4.170840000      3.835990000      3.479688000
H        4.148817000      3.482771000      4.506715000
C       -1.012323000     -3.936605000     -3.194204000
H       -2.014935000     -3.842435000     -3.602056000
C        1.691470000     -1.344569000      5.459789000
H        1.889294000     -0.700232000      6.311987000
C       -6.911349000      2.592003000      4.207481000
H       -6.416940000      3.386369000      4.776933000
H       -7.042677000      1.734923000      4.876560000
H       -7.903853000      2.952591000      3.917697000
C       -6.385874000     -2.693131000     -2.891767000
H       -6.200943000     -2.844410000     -3.951601000
C        3.762229000     -5.423128000     -2.227587000
H        3.238224000     -6.368215000     -2.050684000
H        4.761948000     -5.499999000     -1.786671000
H        3.884718000     -5.302472000     -3.309418000
C       -2.214230000     -2.995038000      4.325058000
H       -2.281826000     -2.395366000      5.239579000
H       -1.860563000     -3.993730000      4.602290000
H       -3.224475000     -3.093190000      3.913099000
C        5.829214000      1.999589000      2.972544000
H        6.430565000      1.685329000      2.113377000
C        2.727999000     -2.087200000      4.901133000
H        3.725349000     -2.015891000      5.322812000
C       -6.588668000     -3.597551000     -0.663974000
H       -6.559257000     -4.453986000      0.002508000
C        3.383594000      5.365307000      1.788026000
H        2.748781000      6.199260000      1.502372000
C       -5.264793000      0.004523000     -3.957096000
H       -4.930027000     -0.859057000     -4.542825000
H       -4.535161000      0.175748000     -3.157400000
H       -5.264766000      0.879737000     -4.615800000
C        4.293708000     -2.862877000      2.059554000
H        3.564408000     -2.480828000      1.337133000
H        5.033962000     -3.462418000      1.519645000
H        4.807379000     -2.002299000      2.499241000
C        6.865223000     -1.356062000      0.313650000
H        6.599799000     -2.372593000      0.003986000
H        5.937477000     -0.784778000      0.417503000
H        7.345843000     -1.415800000      1.296427000
C        4.666372000     -4.201484000      4.154265000
H        5.235008000     -3.378077000      4.599397000
H        5.384588000     -4.852722000      3.645547000
H        4.204697000     -4.773960000      4.965327000
C       -1.814782000     -0.966994000      2.877072000
H       -2.807437000     -1.067169000      2.427035000
H       -1.155983000     -0.499876000      2.138929000
H       -1.900975000     -0.288933000      3.733326000
C       -6.364689000     -3.778386000     -2.025429000
H       -6.168185000     -4.774570000     -2.411484000
C        6.793193000      2.355404000      4.104812000
H        6.254714000      2.649273000      5.012272000
H        7.452657000      3.182342000      3.821616000
H        7.418763000      1.491738000      4.354771000
C       -7.009808000     -2.113578000      1.349179000
H       -7.542266000     -1.168440000      1.499136000
C        2.814501000      4.880920000     -1.262656000
H        2.809380000      5.181192000     -2.316328000
H        1.989035000      5.397111000     -0.759767000
H        2.620424000      3.803513000     -1.208899000
C       -5.629994000     -1.973535000      2.001061000
H       -5.729599000     -1.748386000      3.068690000
H       -5.049899000     -1.172461000      1.530401000
H       -5.062740000     -2.906018000      1.899919000
C        9.096239000     -1.523397000     -0.841723000
H        9.629724000     -1.528008000      0.114286000
H        9.762486000     -1.099293000     -1.599926000
H        8.898864000     -2.567205000     -1.107582000
C        4.927786000      0.824737000      3.359206000
H        5.534879000     -0.049760000      3.617246000
H        4.259834000      0.551007000      2.535335000
H        4.306236000      1.071153000      4.227219000
C       -7.826773000     -3.210035000      2.028202000
H       -7.305022000     -4.172855000      2.018336000
H       -8.799776000     -3.345607000      1.544987000
H       -8.001842000     -2.946890000      3.076450000
C        4.451877000      6.727583000     -0.727761000
H        5.415881000      6.979596000     -0.273781000
H        4.482894000      7.026750000     -1.780735000
H        3.679173000      7.328198000     -0.236110000
202
TS 6 sigma,pi (E = -4035.97936373; G = -4034.382911)
Au       3.226890000      1.288949000     -0.499356000
Au       1.554569000     -1.227313000      0.272572000
Au      -4.460673000      0.784986000     -0.474460000
N        1.336359000     -4.223792000      0.215465000
N        6.105507000      2.080989000     -1.306779000
N       -7.219728000     -0.509646000     -0.540348000
C        1.519122000     -3.110826000      0.962480000
N        1.516400000     -3.551297000      2.241936000
C        1.307861000      0.713472000     -0.507543000
C        6.291933000      1.013058000     -2.243336000
N       -7.304812000      1.413625000      0.392858000
C        0.072869000      0.869824000     -0.620445000
N        5.249032000      3.368580000      0.174402000
C        5.009856000      2.236451000     -0.528307000
C        5.607408000      1.063917000     -3.464773000
C       -2.511055000      0.963763000     -0.667913000
C        1.219180000     -5.346947000      1.012642000
H        1.069421000     -6.330521000      0.595272000
C       -6.449481000      0.547923000     -0.196512000
C        4.297567000      3.932714000      1.085177000
C        1.195950000     -4.194142000     -1.210099000
C        1.328979000     -4.921221000      2.295424000
H        1.295723000     -5.455838000      3.231980000
C        7.173594000     -0.025418000     -1.896213000
C       -1.275181000      0.977278000     -0.684653000
C       -0.098078000     -4.108631000     -1.744576000
C        0.533616000     -1.954683000      3.796282000
C       -6.548662000     -1.695512000     -2.561295000
C        4.704065000      2.216848000     -3.853861000
H        4.633497000      2.900601000     -3.002695000
C       -6.901106000      2.680872000      0.925344000
C       -6.712781000     -1.692656000     -1.169770000
C        7.012335000      3.105708000     -1.098391000
H        7.947745000      3.155327000     -1.633866000
C       -8.538046000     -0.308574000     -0.176054000
H       -9.302647000     -1.044595000     -0.369735000
C       -6.230325000      1.481834000      3.083543000
H       -6.638596000      0.631493000      2.527756000
C       -8.591300000      0.909605000      0.418497000
H       -9.412120000      1.460118000      0.851151000
C        5.814982000      0.008497000     -4.358637000
H        5.300141000      0.015312000     -5.315125000
C       -6.382306000      2.722771000      2.226876000
C       -7.017534000      3.814307000      0.106985000
C        2.353713000     -4.204786000     -1.999669000
C       -6.594710000      5.033856000      0.639310000
H       -6.662089000      5.932803000      0.033907000
C       -6.886353000     -0.495626000     -3.422226000
H       -7.322438000      0.274393000     -2.777973000
C        3.742580000     -4.258011000     -1.398281000
H        3.640993000     -4.412369000     -0.318978000
C        0.915793000     -4.040160000     -3.945690000
H        0.805815000     -3.976110000     -5.024728000
C        1.652267000     -2.687257000      3.376619000
C        7.351670000     -1.048673000     -2.827453000
H        8.021582000     -1.871401000     -2.599595000
C        4.299288000      3.489364000      2.414620000
C       -6.079104000      5.110032000      1.928827000
H       -5.753821000      6.068362000      2.324116000
C       -1.336165000     -4.065590000     -0.872374000
H       -1.022400000     -4.170564000      0.171207000
C       -6.389361000     -2.788688000     -0.354294000
C       -0.835043000     -2.111933000      3.163469000
H       -0.738967000     -2.775394000      2.298245000
C        3.378532000      4.868191000      0.587414000
C        4.469409000     -2.929477000     -1.612833000
H        4.591066000     -2.715412000     -2.679797000
H        5.466251000     -2.963002000     -1.162777000
H        3.917962000     -2.095081000     -1.163889000
C       -2.042802000     -2.714925000     -1.001102000
H       -2.410164000     -2.550485000     -2.020027000
H       -1.364362000     -1.893820000     -0.750548000
H       -2.902699000     -2.664995000     -0.325654000
C        6.676673000     -1.033739000     -4.045091000
H        6.828499000     -1.842179000     -4.755002000
C       -4.751944000      1.190940000      3.352259000
H       -4.291480000      1.995967000      3.935847000
H       -4.194921000      1.092760000      2.414106000
H       -4.642468000      0.259471000      3.918204000
C        2.184902000     -4.123947000     -3.383939000
H        3.059951000     -4.119477000     -4.027508000
C        2.907652000     -2.605714000      4.001340000
C       -7.924917000     -0.843877000     -4.489011000
H       -8.194269000      0.051358000     -5.059622000
H       -8.837954000     -1.247904000     -4.039424000
H       -7.540568000     -1.585528000     -5.197548000
C        5.302525000      2.998759000     -5.025317000
H        6.301941000      3.375760000     -4.783857000
H        4.666535000      3.855151000     -5.274227000
H        5.386180000      2.371616000     -5.919846000
C        0.710860000     -1.080522000      4.873163000
H       -0.133297000     -0.494242000      5.224706000
C        4.086106000     -3.415934000      3.495721000
H        3.690945000     -4.342760000      3.065397000
C        7.860787000     -0.051905000     -0.543640000
H        8.016199000      0.984872000     -0.226841000
C       -5.973237000      3.967302000      2.712552000
H       -5.562642000      4.037127000      3.715924000
C        6.471050000      3.918225000     -0.157156000
H        6.834553000      4.824378000      0.301822000
C        3.287527000      1.737616000     -4.172534000
H        3.275132000      1.070752000     -5.041552000
H        2.641175000      2.592677000     -4.398066000
H        2.854618000      1.199951000     -3.321627000
C        3.375104000      5.309719000     -0.862527000
H        4.218798000      4.828738000     -1.367739000
C       -8.532647000      4.807095000     -1.661680000
H       -8.083816000      5.805707000     -1.640769000
H       -9.375233000      4.799700000     -0.962581000
H       -8.926906000      4.647533000     -2.670710000
C       -7.514149000      3.720314000     -1.322028000
H       -8.014232000      2.753985000     -1.444511000
C       -2.276492000     -5.229178000     -1.187582000
H       -3.134550000     -5.218048000     -0.507902000
H       -1.768043000     -6.193080000     -1.078665000
H       -2.661574000     -5.163903000     -2.210729000
C       -6.328629000      3.751618000     -2.291365000
H       -6.674245000      3.628120000     -3.323658000
H       -5.613580000      2.951723000     -2.067929000
H       -5.796413000      4.707188000     -2.222854000
C        2.404533000      4.950258000      2.806722000
H        1.655590000      5.349614000      3.485013000
C        3.329365000      4.020417000      3.268079000
H        3.296340000      3.693915000      4.303724000
C       -0.213291000     -4.034353000     -3.134307000
H       -1.200430000     -3.960833000     -3.582124000
C        1.943909000     -0.961569000      5.500708000
H        2.061522000     -0.276069000      6.335508000
C       -7.019138000      1.599358000      4.388097000
H       -6.643502000      2.417885000      5.011702000
H       -6.931606000      0.673454000      4.966588000
H       -8.081749000      1.781545000      4.196628000
C       -6.034896000     -2.858193000     -3.142795000
H       -5.887874000     -2.894123000     -4.218613000
C        4.557785000     -5.425932000     -1.954677000
H        4.044463000     -6.380867000     -1.801331000
H        5.530055000     -5.478064000     -1.453122000
H        4.745350000     -5.311567000     -3.027804000
C       -1.804296000     -2.772243000      4.146899000
H       -1.955305000     -2.144278000      5.032120000
H       -1.433061000     -3.745950000      4.483789000
H       -2.779737000     -2.924340000      3.672568000
C        5.281441000      2.454400000      2.921309000
H        5.974465000      2.214490000      2.108459000
C        3.029097000     -1.723280000      5.075387000
H        3.982273000     -1.625524000      5.584840000
C       -5.888862000     -3.928769000     -0.985156000
H       -5.626465000     -4.797943000     -0.389908000
C        2.430107000      5.370028000      1.481235000
H        1.697611000      6.091559000      1.130329000
C       -5.618625000      0.090452000     -4.046918000
H       -5.140249000     -0.630778000     -4.718882000
H       -4.893432000      0.365342000     -3.272210000
H       -5.857600000      0.987043000     -4.628991000
C        4.815107000     -2.665688000      2.377366000
H        4.133349000     -2.366104000      1.575288000
H        5.599138000     -3.297355000      1.946374000
H        5.286694000     -1.759985000      2.771042000
C        6.956310000     -0.717316000      0.497989000
H        6.822892000     -1.778760000      0.265400000
H        5.965274000     -0.254592000      0.530272000
H        7.403902000     -0.642266000      1.495044000
C        5.062262000     -3.811173000      4.600312000
H        5.592763000     -2.943027000      5.005796000
H        5.818286000     -4.492919000      4.197487000
H        4.554921000     -4.317533000      5.427837000
C       -1.386673000     -0.778744000      2.659547000
H       -2.337052000     -0.934991000      2.139569000
H       -0.691621000     -0.305137000      1.959666000
H       -1.567387000     -0.081150000      3.484970000
C       -5.712650000     -3.963104000     -2.364791000
H       -5.318574000     -4.859365000     -2.835626000
C        6.109845000      2.992221000      4.088771000
H        5.479469000      3.221785000      4.954695000
H        6.646001000      3.905390000      3.810164000
H        6.848134000      2.246937000      4.403663000
C       -6.508490000     -2.721980000      1.155718000
H       -7.173618000     -1.889253000      1.406678000
C        2.098180000      4.851510000     -1.570055000
H        2.129358000      5.132044000     -2.628718000
H        1.210164000      5.313752000     -1.124821000
H        1.980951000      3.764214000     -1.505120000
C       -5.140534000     -2.419673000      1.776121000
H       -5.231083000     -2.302328000      2.861676000
H       -4.711797000     -1.499707000      1.363898000
H       -4.438583000     -3.238051000      1.579170000
C        9.230824000     -0.723507000     -0.574008000
H        9.725410000     -0.595751000      0.394292000
H        9.877265000     -0.291010000     -1.344476000
H        9.154240000     -1.800436000     -0.757967000
C        4.554557000      1.164835000      3.307383000
H        5.274582000      0.407743000      3.634798000
H        3.986856000      0.758300000      2.463102000
H        3.852342000      1.338538000      4.129878000
C       -7.116120000     -3.986684000      1.758745000
H       -6.460791000     -4.854702000      1.631005000
H       -8.084034000     -4.222626000      1.304863000
H       -7.269313000     -3.849376000      2.834186000
C        3.567516000      6.821589000     -0.986046000
H        4.494288000      7.146504000     -0.501733000
H        3.614439000      7.111887000     -2.041015000
H        2.737171000      7.369105000     -0.527188000
202
Complex 6-gem (E = -4035.97936357; G = -4034.387087)
Au       3.197952000      1.296492000     -0.503241000
Au       1.606004000     -1.219113000      0.265433000
Au      -4.481994000      0.771893000     -0.475152000
N        1.397193000     -4.215759000      0.208483000
N        6.066723000      2.120474000     -1.313192000
N       -7.228144000     -0.551350000     -0.522334000
C        1.585086000     -3.103172000      0.955050000
N        1.582128000     -3.543285000      2.234678000
C        1.280217000      0.706421000     -0.509637000
C        6.262539000      1.056989000     -2.252889000
N       -7.326987000      1.372061000      0.408906000
C        0.048275000      0.875883000     -0.628500000
N        5.199545000      3.394895000      0.173290000
C        4.970305000      2.263307000     -0.533342000
C        5.574519000      1.103259000     -3.472516000
C       -2.534926000      0.967492000     -0.676075000
C        1.277630000     -5.338320000      1.006196000
H        1.124172000     -6.321485000      0.589220000
C       -6.466727000      0.514818000     -0.185488000
C        4.243824000      3.945870000      1.087658000
C        1.248896000     -4.187281000     -1.216411000
C        1.390465000     -4.912654000      2.288665000
H        1.357059000     -5.446976000      3.225376000
C        7.156685000      0.027588000     -1.910422000
C       -1.298989000      0.986548000     -0.694104000
C       -0.047991000     -4.101106000     -1.744064000
C        0.601863000     -1.942287000      3.786727000
C       -6.561495000     -1.738680000     -2.543913000
C        4.657731000      2.247268000     -3.856480000
H        4.581111000      2.927554000     -3.003075000
C       -6.932530000      2.644996000      0.934620000
C       -6.711271000     -1.730421000     -1.150801000
C        6.964304000      3.152539000     -1.101586000
H        7.898657000      3.212971000     -1.637791000
C       -8.545772000     -0.364082000     -0.148680000
H       -9.303578000     -1.108876000     -0.335418000
C       -6.237597000      1.460782000      3.093349000
H       -6.642303000      0.604676000      2.543923000
C       -8.607810000      0.854408000      0.444506000
H       -9.431324000      1.396910000      0.882124000
C        5.791583000      0.052412000     -4.369523000
H        5.274120000      0.055632000     -5.324602000
C       -6.406535000      2.696927000      2.232899000
C       -7.063266000      3.773787000      0.112068000
C        2.402172000     -4.202398000     -2.012534000
C       -6.648545000      4.999394000      0.636931000
H       -6.727102000      5.895201000      0.028112000
C       -6.925255000     -0.548280000     -3.407336000
H       -7.370454000      0.216919000     -2.763561000
C        3.794147000     -4.250589000     -1.418033000
H        3.698657000     -4.419944000     -0.340371000
C        0.953640000     -4.042831000     -3.951102000
H        0.837735000     -3.983011000     -5.029760000
C        1.718100000     -2.680967000      3.370727000
C        7.344139000     -0.990993000     -2.844872000
H        8.024070000     -1.806499000     -2.620939000
C        4.249137000      3.493818000      2.414166000
C       -6.126798000      5.085608000      1.923352000
H       -5.808030000      6.048476000      2.312884000
C       -1.281749000     -4.053258000     -0.865904000
H       -0.962733000     -4.150252000      0.176791000
C       -6.360612000     -2.815867000     -0.332558000
C       -0.763363000     -2.086227000      3.143380000
H       -0.659610000     -2.718872000      2.256429000
C        3.317590000      4.877324000      0.595858000
C        4.505017000     -2.911162000     -1.619077000
H        4.619759000     -2.683789000     -2.684070000
H        5.503982000     -2.938110000     -1.173196000
H        3.945201000     -2.088494000     -1.158757000
C       -1.991248000     -2.704721000     -1.000775000
H       -2.366459000     -2.549123000     -2.018209000
H       -1.312278000     -1.880631000     -0.761876000
H       -2.846109000     -2.650025000     -0.319314000
C        6.665839000     -0.980718000     -4.060762000
H        6.824969000     -1.785684000     -4.773012000
C       -4.754816000      1.183589000      3.352350000
H       -4.296849000      1.994476000      3.929694000
H       -4.204051000      1.086771000      2.410362000
H       -4.633187000      0.255044000      3.920608000
C        2.225716000     -4.126568000     -3.396073000
H        3.097124000     -4.126563000     -4.044451000
C        2.970314000     -2.609993000      4.003028000
C       -7.963966000     -0.918202000     -4.466608000
H       -8.251772000     -0.029813000     -5.038925000
H       -8.867393000     -1.335966000     -4.010208000
H       -7.571292000     -1.655874000     -5.174735000
C        5.245396000      3.039582000     -5.026443000
H        6.240904000      3.427077000     -4.785463000
H        4.599321000      3.889533000     -5.271398000
H        5.334508000      2.416410000     -5.923222000
C        0.777271000     -1.077689000      4.871605000
H       -0.065076000     -0.488013000      5.221691000
C        4.148265000     -3.420500000      3.496715000
H        3.752767000     -4.345571000      3.062971000
C        7.848149000      0.006532000     -0.559810000
H        8.000217000      1.044693000     -0.245713000
C       -6.006227000      3.947130000      2.711192000
H       -5.590565000      4.024820000      3.711911000
C        6.416327000      3.956711000     -0.157011000
H        6.771861000      4.864548000      0.304882000
C        3.246000000      1.753511000     -4.174178000
H        3.239088000      1.090129000     -5.045903000
H        2.589639000      2.602218000     -4.394783000
H        2.820947000      1.207558000     -3.324597000
C        3.310416000      5.327884000     -0.851292000
H        4.158292000      4.857532000     -1.359503000
C       -8.609434000      4.736073000     -1.645725000
H       -8.180242000      5.743266000     -1.626004000
H       -9.447230000      4.710859000     -0.941323000
H       -9.006744000      4.569964000     -2.652509000
C       -7.567176000      3.669628000     -1.313697000
H       -8.048700000      2.693558000     -1.432946000
C       -2.222269000     -5.220274000     -1.167911000
H       -3.076701000     -5.205361000     -0.483773000
H       -1.712239000     -6.182889000     -1.055087000
H       -2.612789000     -5.162346000     -2.189456000
C       -6.389366000      3.724732000     -2.291311000
H       -6.740198000      3.597085000     -3.321342000
H       -5.658249000      2.937421000     -2.075307000
H       -5.874171000      4.689703000     -2.224634000
C        2.343320000      4.937689000      2.815743000
H        1.591509000      5.327079000      3.496655000
C        3.275396000      4.012140000      3.271133000
H        3.245552000      3.679282000      4.304869000
C       -0.170786000     -4.031671000     -3.133435000
H       -1.160365000     -3.958160000     -3.575823000
C        2.006555000     -0.971875000      5.508841000
H        2.122564000     -0.293800000      6.349899000
C       -7.018050000      1.576628000      4.403055000
H       -6.645227000      2.400971000      5.020642000
H       -6.918184000      0.653886000      4.984589000
H       -8.083572000      1.748686000      4.218544000
C       -6.035262000     -2.896308000     -3.124222000
H       -5.899055000     -2.936342000     -4.201311000
C        4.620362000     -5.401308000     -1.993312000
H        4.117301000     -6.363869000     -1.854468000
H        5.593666000     -5.451021000     -1.493551000
H        4.806107000     -5.267985000     -3.064574000
C       -1.731139000     -2.786524000      4.100315000
H       -1.885431000     -2.192436000      5.008147000
H       -1.356265000     -3.770463000      4.401541000
H       -2.705383000     -2.925102000      3.619436000
C        5.240356000      2.464381000      2.914448000
H        5.932588000      2.232216000      2.098673000
C        3.090155000     -1.736037000      5.084112000
H        4.040991000     -1.646897000      5.599446000
C       -5.847966000     -3.951330000     -0.962142000
H       -5.564656000     -4.812368000     -0.364548000
C        2.365325000      5.366019000      1.492921000
H        1.627084000      6.083968000      1.146743000
C       -5.671554000      0.057263000     -4.041932000
H       -5.184684000     -0.658087000     -4.714066000
H       -4.946572000      0.347632000     -3.272761000
H       -5.929662000      0.947257000     -4.625948000
C        4.878369000     -2.666942000      2.381208000
H        4.197616000     -2.366524000      1.578617000
H        5.663969000     -3.296573000      1.950019000
H        5.348117000     -1.761324000      2.777473000
C        6.950610000     -0.660670000      0.486766000
H        6.820469000     -1.723007000      0.256617000
H        5.957787000     -0.202142000      0.523173000
H        7.402536000     -0.582062000      1.481574000
C        5.123193000     -3.819956000      4.600777000
H        5.654005000     -2.953553000      5.009544000
H        5.879033000     -4.500955000      4.196367000
H        4.614812000     -4.328648000      5.426233000
C       -1.323720000     -0.741260000      2.682139000
H       -2.266187000     -0.889319000      2.145680000
H       -0.626674000     -0.234118000      2.008269000
H       -1.522771000     -0.076329000      3.529862000
C       -5.686270000     -3.991125000     -2.343355000
H       -5.282458000     -4.883528000     -2.813290000
C        6.068243000      3.005570000      4.080767000
H        5.438409000      3.228339000      4.948863000
H        6.596660000      3.923436000      3.802795000
H        6.813040000      2.265135000      4.391752000
C       -6.465224000     -2.743847000      1.178287000
H       -7.126695000     -1.909400000      1.432988000
C        2.037478000      4.862991000     -1.561683000
H        2.065967000      5.150653000     -2.618509000
H        1.145521000      5.314446000     -1.113290000
H        1.929660000      3.774350000     -1.503934000
C       -5.091508000     -2.441952000      1.785670000
H       -5.172207000     -2.322482000      2.871755000
H       -4.665960000     -1.522971000      1.367954000
H       -4.392030000     -3.261338000      1.584284000
C        9.220904000     -0.659306000     -0.593012000
H        9.717954000     -0.527156000      0.373425000
H        9.863178000     -0.225986000     -1.366500000
H        9.148221000     -1.737003000     -0.774107000
C        4.525304000      1.168040000      3.299592000
H        5.252639000      0.415928000      3.622262000
H        3.957685000      0.758734000      2.456508000
H        3.824917000      1.333463000      4.125311000
C       -7.069571000     -4.006330000      1.789469000
H       -6.418498000     -4.876356000      1.653893000
H       -8.043499000     -4.239389000      1.347113000
H       -7.209603000     -3.868202000      2.866619000
C        3.489541000      6.842122000     -0.965346000
H        4.413343000      7.172141000     -0.478803000
H        3.534139000      7.139359000     -2.018474000
H        2.654338000      7.379427000     -0.503298000
202
Complex 7 (E = -4097.53175485; G = -4095.931442)
Au       4.143276000      0.821985000     -0.174092000
Au      -3.587340000      1.071964000     -0.108473000
N       -0.815037000     -4.065359000      0.209340000
N        6.835641000      0.011828000     -1.371203000
N       -6.486440000      1.248162000     -1.205230000
C       -0.816809000     -3.041418000      1.095279000
N       -0.563813000     -3.636729000      2.285729000
C        2.185294000      0.911793000      0.050344000
C        6.235565000     -0.871940000     -2.326731000
N       -5.849771000      3.008070000     -0.167843000
C        0.954118000      0.874366000      0.125639000
N        7.090827000      1.435961000      0.205458000
C        6.144719000      0.728365000     -0.453503000
C        5.667063000     -0.321280000     -3.483256000
C       -1.655751000      0.689604000      0.159223000
C       -0.571769000     -5.277156000      0.828062000
H       -0.536590000     -6.205600000      0.279499000
C       -5.455149000      1.752265000     -0.488013000
C        6.787340000      2.379107000      1.239870000
C       -1.071194000     -3.880729000     -1.187704000
C       -0.416109000     -5.005363000      2.147988000
H       -0.215517000     -5.647697000      2.991651000
C        6.256963000     -2.251476000     -2.063299000
C       -0.405982000      0.747998000      0.176144000
C       -2.404641000     -3.919504000     -1.622447000
C       -1.658383000     -2.533578000      4.162626000
C       -5.828155000     -0.294296000     -2.975823000
C        5.658255000      1.168336000     -3.761323000
H        6.142361000      1.677227000     -2.921981000
C       -5.020953000      3.930118000      0.550984000
C       -6.538427000     -0.058201000     -1.791257000
C        8.191489000      0.274149000     -1.292911000
H        8.903120000     -0.202308000     -1.949261000
C       -7.503448000      2.178359000     -1.338223000
H       -8.408011000      1.957274000     -1.883441000
C       -6.000232000      3.003576000      2.717090000
H       -6.699922000      2.554418000      2.004227000
C       -7.100872000      3.291281000     -0.677693000
H       -7.579053000      4.246262000     -0.524574000
C        5.100467000     -1.208547000     -4.403676000
H        4.651144000     -0.816655000     -5.311867000
C       -5.089064000      3.941091000      1.951061000
C       -4.151824000      4.748989000     -0.184428000
C        0.008790000     -3.633636000     -2.046152000
C       -3.317936000      5.606154000      0.536865000
H       -2.624717000      6.249568000      0.002072000
C       -4.972223000      0.760290000     -3.648151000
H       -4.988276000      1.662684000     -3.029465000
C        1.442635000     -3.596545000     -1.558405000
H        1.434577000     -3.725129000     -0.471269000
C       -1.595119000     -3.431919000     -3.854471000
H       -1.801765000     -3.249253000     -4.905557000
C       -0.473599000     -2.923608000      3.524652000
C        5.684285000     -3.094151000     -3.017024000
H        5.680759000     -4.166508000     -2.851081000
C        6.760828000      1.932216000      2.568586000
C       -3.358703000      5.639487000      1.926133000
H       -2.699759000      6.311278000      2.469262000
C       -3.546074000     -4.150223000     -0.653181000
H       -3.130623000     -4.598721000      0.255716000
C       -7.355673000     -1.024162000     -1.176881000
C       -3.032479000     -2.847570000      3.605916000
H       -2.906308000     -3.381128000      2.658588000
C        6.504436000      3.700556000      0.866674000
C        2.092838000     -2.244597000     -1.854136000
H        2.181899000     -2.068436000     -2.931302000
H        3.100427000     -2.203130000     -1.428438000
H        1.513847000     -1.423159000     -1.424012000
C       -4.178237000     -2.812489000     -0.263242000
H       -4.596724000     -2.309877000     -1.140273000
H       -3.437257000     -2.140543000      0.184986000
H       -4.984773000     -2.966216000      0.460054000
C        5.111662000     -2.578172000     -4.175591000
H        4.670222000     -3.252040000     -4.904751000
C       -5.181764000      1.868299000      3.337734000
H       -4.470923000      2.257809000      4.075561000
H       -4.609924000      1.333915000      2.570995000
H       -5.839026000      1.152178000      3.842862000
C       -0.283527000     -3.412914000     -3.395110000
H        0.529247000     -3.216477000     -4.088903000
C        0.803518000     -2.639724000      4.039147000
C       -5.540208000      1.130555000     -5.019482000
H       -4.939721000      1.925086000     -5.475302000
H       -6.572540000      1.487031000     -4.939990000
H       -5.531475000      0.271988000     -5.700146000
C        6.458344000      1.497275000     -5.022783000
H        7.491566000      1.143457000     -4.942920000
H        6.480525000      2.580209000     -5.185279000
H        6.011053000      1.035501000     -5.909798000
C       -1.539607000     -1.826414000      5.363359000
H       -2.439137000     -1.508689000      5.883295000
C        2.058614000     -3.020309000      3.278155000
H        1.850159000     -3.942619000      2.724248000
C        6.809397000     -2.797482000     -0.761346000
H        7.551775000     -2.085666000     -0.384631000
C       -4.235689000      4.817303000      2.625424000
H       -4.252565000      4.849617000      3.710956000
C        8.353153000      1.175482000     -0.292519000
H        9.234814000      1.651031000      0.108077000
C        4.227389000      1.700212000     -3.855270000
H        3.690810000      1.252795000     -4.699215000
H        4.234281000      2.785837000     -4.000208000
H        3.667159000      1.479701000     -2.939726000
C        6.522266000      4.155909000     -0.578791000
H        6.845707000      3.312940000     -1.198049000
C       -4.373646000      6.079454000     -2.306430000
H       -3.613499000      6.813661000     -2.018653000
H       -5.348801000      6.459835000     -1.984702000
H       -4.376982000      6.015787000     -3.399794000
C       -4.083339000      4.706909000     -1.697999000
H       -4.855638000      4.018400000     -2.055874000
C       -4.594578000     -5.117347000     -1.198992000
H       -5.356145000     -5.310082000     -0.435899000
H       -4.146539000     -6.075331000     -1.482559000
H       -5.107767000     -4.708164000     -2.074320000
C       -2.732804000      4.163119000     -2.168539000
H       -2.706257000      4.105884000     -3.262390000
H       -2.552078000      3.159942000     -1.765867000
H       -1.910809000      4.810660000     -1.843800000
C        6.138008000      4.185451000      3.213347000
H        5.879036000      4.897044000      3.992448000
C        6.425989000      2.867217000      3.550474000
H        6.385077000      2.557578000      4.590624000
C       -2.645614000     -3.682623000     -2.977024000
H       -3.666801000     -3.685798000     -3.345361000
C       -0.292754000     -1.530442000      5.896638000
H       -0.220229000     -0.980474000      6.830876000
C       -6.827216000      3.733383000      3.774133000
H       -6.195110000      4.155505000      4.562441000
H       -7.525198000      3.036872000      4.250487000
H       -7.408841000      4.549545000      3.333364000
C       -5.958754000     -1.559674000     -3.558002000
H       -5.427029000     -1.775413000     -4.480522000
C        2.252998000     -4.747688000     -2.156898000
H        1.804716000     -5.718525000     -1.920325000
H        3.274418000     -4.738904000     -1.762009000
H        2.315690000     -4.662369000     -3.247422000
C       -3.814496000     -3.761015000      4.551336000
H       -3.996340000     -3.274261000      5.515825000
H       -3.273084000     -4.693662000      4.741196000
H       -4.787070000     -4.014122000      4.115581000
C        7.027902000      0.485764000      2.932692000
H        7.467572000     -0.006035000      2.058547000
C        0.866960000     -1.933755000      5.240866000
H        1.833945000     -1.690870000      5.669241000
C       -7.456520000     -2.266541000     -1.802763000
H       -8.078579000     -3.039617000     -1.364046000
C        6.178962000      4.597878000      1.886486000
H        5.949782000      5.629536000      1.634363000
C       -3.516038000      0.305145000     -3.754501000
H       -3.420035000     -0.584041000     -4.386821000
H       -3.103603000      0.068260000     -2.767607000
H       -2.903182000      1.098210000     -4.196365000
C        2.389164000     -1.930754000      2.253748000
H        1.556508000     -1.756701000      1.566772000
H        3.264888000     -2.211965000      1.660690000
H        2.607386000     -0.982502000      2.756563000
C        5.686106000     -2.882991000      0.277478000
H        4.925418000     -3.606497000     -0.038004000
H        5.195283000     -1.913576000      0.411138000
H        6.082422000     -3.206271000      1.246540000
C        3.258644000     -3.293849000      4.180391000
H        3.616080000     -2.382526000      4.671271000
H        4.086991000     -3.685280000      3.580953000
H        3.024921000     -4.030164000      4.956514000
C       -3.806230000     -1.561508000      3.313267000
H       -4.790728000     -1.793561000      2.895579000
H       -3.270904000     -0.931475000      2.594294000
H       -3.957546000     -0.974341000      4.225215000
C       -6.770119000     -2.529665000     -2.985310000
H       -6.871050000     -3.500825000     -3.461841000
C        8.024721000      0.350660000      4.082770000
H        7.630070000      0.771061000      5.013743000
H        8.968289000      0.857700000      3.856086000
H        8.242528000     -0.706677000      4.266877000
C       -8.057490000     -0.737041000      0.137764000
H       -8.314398000      0.327735000      0.155772000
C        5.119541000      4.554564000     -1.041955000
H        5.134731000      4.837681000     -2.100153000
H        4.743298000      5.410381000     -0.470582000
H        4.412207000      3.727293000     -0.916987000
C       -7.107657000     -0.995230000      1.312592000
H       -7.578385000     -0.697115000      2.255891000
H       -6.171219000     -0.439897000      1.205294000
H       -6.862429000     -2.060906000      1.377765000
C        7.508960000     -4.144804000     -0.919318000
H        7.982447000     -4.429036000      0.025980000
H        8.285187000     -4.108875000     -1.690529000
H        6.805197000     -4.942047000     -1.181694000
C        5.712011000     -0.228893000      3.252143000
H        5.891670000     -1.289655000      3.457667000
H        5.010668000     -0.152808000      2.414394000
H        5.232862000      0.212655000      4.133644000
C       -9.355606000     -1.518770000      0.316415000
H       -9.171858000     -2.592082000      0.434216000
H      -10.033474000     -1.379770000     -0.531989000
H       -9.869660000     -1.177338000      1.220515000
Cu      -1.127615000     -1.203651000      0.683443000
C        7.522040000      5.292999000     -0.792976000
H        8.530581000      5.000554000     -0.482534000
H        7.558840000      5.569913000     -1.851966000
H        7.239905000      6.186190000     -0.225154000
202
TS 7 pi,pi (E = -4097.51891381; G = -4095.916562)
Au       3.906625000      0.809572000     -0.191270000
Au      -3.862499000      0.928185000     -0.168062000
N       -0.094203000     -4.015107000      0.386067000
N        6.652869000      0.530173000     -1.529102000
N       -6.829326000      0.584370000     -0.971408000
C        0.043380000     -2.923096000      1.175895000
N        0.222915000     -3.436270000      2.417994000
C        1.945666000      0.727671000      0.050696000
C        6.228074000     -0.479420000     -2.454514000
N       -6.396064000      2.527469000     -0.187667000
C        0.707557000      0.837463000      0.045505000
N        6.675954000      2.006974000      0.019892000
C        5.878704000      1.080438000     -0.563516000
C        5.477660000     -0.091394000     -3.572851000
C       -1.902346000      0.762844000      0.006449000
C       -0.005240000     -5.187208000      1.115397000
H       -0.098106000     -6.157772000      0.653208000
C       -5.830770000      1.321472000     -0.431649000
C        6.241575000      2.890728000      1.061432000
C       -0.433862000     -3.934944000     -1.002608000
C        0.191183000     -4.819893000      2.405583000
H        0.307529000     -5.403509000      3.305754000
C        6.625115000     -1.806238000     -2.218964000
C       -0.663222000      0.846422000      0.025802000
C       -1.794819000     -3.990361000     -1.342258000
C       -0.806344000     -2.069041000      4.151029000
C       -6.126179000     -1.018672000     -2.668151000
C        5.076945000      1.346703000     -3.833018000
H        5.438730000      1.959756000     -3.001699000
C       -5.669557000      3.643158000      0.341872000
C       -6.710704000     -0.771746000     -1.418649000
C        7.908962000      1.109583000     -1.554323000
H        8.663800000      0.800677000     -2.260552000
C       -7.996544000      1.321661000     -1.071524000
H       -8.900843000      0.901000000     -1.483059000
C       -6.260927000      2.821903000      2.684879000
H       -6.920211000      2.171415000      2.100629000
C       -7.722280000      2.551424000     -0.571636000
H       -8.335554000      3.431279000     -0.454914000
C        5.114618000     -1.092506000     -4.479225000
H        4.532697000     -0.826221000     -5.357111000
C       -5.606153000      3.802477000      1.733201000
C       -5.032083000      4.505755000     -0.561522000
C        0.585485000     -3.772880000     -1.950245000
C       -4.300359000      5.567235000     -0.024487000
H       -3.786995000      6.252129000     -0.693652000
C       -5.568972000      0.082552000     -3.547648000
H       -5.708046000      1.037846000     -3.032345000
C        2.049448000     -3.704700000     -1.566949000
H        2.120088000     -3.813142000     -0.479801000
C       -1.138082000     -3.694537000     -3.656441000
H       -1.415112000     -3.593075000     -4.702273000
C        0.352008000     -2.630877000      3.595527000
C        6.239864000     -2.766353000     -3.155646000
H        6.525501000     -3.803159000     -3.009668000
C        6.507316000      2.538252000      2.393431000
C       -4.216100000      5.752222000      1.350958000
H       -3.640137000      6.582816000      1.749548000
C       -2.877988000     -4.128399000     -0.291724000
H       -2.400851000     -4.385864000      0.658939000
C       -7.236101000     -1.787014000     -0.600286000
C       -2.187348000     -2.314648000      3.576460000
H       -2.068750000     -2.801180000      2.603861000
C        5.564510000      4.062856000      0.696495000
C        2.641474000     -2.344579000     -1.937356000
H        2.635622000     -2.191533000     -3.021319000
H        3.678858000     -2.269975000     -1.595354000
H        2.076181000     -1.528296000     -1.479497000
C       -3.595092000     -2.792207000     -0.094339000
H       -4.116993000     -2.484155000     -1.005866000
H       -2.887476000     -2.001075000      0.170159000
H       -4.334935000     -2.871937000      0.707533000
C        5.493015000     -2.412709000     -4.275525000
H        5.203410000     -3.175575000     -4.992931000
C       -5.196591000      1.935303000      3.336935000
H       -4.514479000      2.533483000      3.951816000
H       -4.599234000      1.419245000      2.577377000
H       -5.664067000      1.182621000      3.981033000
C        0.201902000     -3.655746000     -3.289426000
H        0.965594000     -3.526929000     -4.051264000
C        1.633433000     -2.442398000      4.139947000
C       -6.323233000      0.162140000     -4.876126000
H       -5.938292000      0.990960000     -5.479838000
H       -7.394276000      0.325577000     -4.717093000
H       -6.204619000     -0.758327000     -5.457980000
C        5.728995000      1.872840000     -5.112828000
H        6.820111000      1.792372000     -5.066673000
H        5.471742000      2.926837000     -5.263404000
H        5.386865000      1.315974000     -5.992048000
C       -0.651324000     -1.282488000      5.296905000
H       -1.527204000     -0.834189000      5.756943000
C        2.858293000     -3.026789000      3.464408000
H        2.574220000     -3.995270000      3.036306000
C        7.379847000     -2.188474000     -0.960936000
H        7.963162000     -1.318194000     -0.640162000
C       -4.862463000      4.879941000      2.220075000
H       -4.782927000      5.032512000      3.292608000
C        7.923218000      2.044429000     -0.573022000
H        8.692617000      2.724224000     -0.241554000
C        3.555546000      1.494285000     -3.882036000
H        3.125565000      0.919858000     -4.710022000
H        3.280228000      2.544842000     -4.024318000
H        3.097550000      1.145026000     -2.950131000
C        5.314353000      4.443715000     -0.748934000
H        5.723869000      3.654200000     -1.386962000
C       -5.627968000      5.531825000     -2.782210000
H       -4.957928000      6.389461000     -2.658866000
H       -6.615318000      5.817751000     -2.404846000
H       -5.718367000      5.333701000     -3.855532000
C       -5.092050000      4.294864000     -2.061156000
H       -5.784893000      3.471347000     -2.262140000
C       -3.859589000     -5.252191000     -0.620287000
H       -4.596341000     -5.354393000      0.183854000
H       -3.343196000     -6.211389000     -0.732661000
H       -4.410064000     -5.052283000     -1.544405000
C       -3.721797000      3.884539000     -2.605277000
H       -3.780946000      3.695288000     -3.682817000
H       -3.359658000      2.974324000     -2.113661000
H       -2.980870000      4.674846000     -2.441099000
C        5.361442000      4.569412000      3.058397000
H        5.011026000      5.229306000      3.847242000
C        6.048167000      3.404757000      3.387131000
H        6.226429000      3.165678000      4.430947000
C       -2.126733000     -3.860959000     -2.692180000
H       -3.171880000     -3.878656000     -2.987949000
C        0.602494000     -1.074039000      5.855452000
H        0.702053000     -0.459931000      6.746248000
C       -7.122193000      3.520919000      3.735608000
H       -6.520051000      4.148942000      4.400501000
H       -7.631581000      2.777446000      4.357885000
H       -7.884434000      4.154518000      3.270481000
C       -6.081822000     -2.347647000     -3.102579000
H       -5.641733000     -2.574952000     -4.069690000
C        2.846346000     -4.845481000     -2.201214000
H        2.436714000     -5.822515000     -1.923845000
H        3.889887000     -4.807429000     -1.870792000
H        2.842017000     -4.774627000     -3.294560000
C       -2.984967000     -3.262165000      4.475118000
H       -3.143964000     -2.823599000      5.466732000
H       -2.467637000     -4.218075000      4.608425000
H       -3.967610000     -3.465606000      4.034998000
C        7.206154000      1.239814000      2.744239000
H        7.776742000      0.917490000      1.866273000
C        1.733684000     -1.649327000      5.283530000
H        2.705905000     -1.476506000      5.733451000
C       -7.168343000     -3.094615000     -1.081612000
H       -7.564813000     -3.907583000     -0.482093000
C        5.125861000      4.896329000      1.728749000
H        4.594861000      5.811804000      1.482833000
C       -4.067226000     -0.104257000     -3.771149000
H       -3.856290000     -1.040617000     -4.299351000
H       -3.526840000     -0.121192000     -2.818119000
H       -3.667851000      0.718473000     -4.373993000
C        3.295512000     -2.119604000      2.311131000
H        2.500733000     -1.988800000      1.571525000
H        4.168413000     -2.541905000      1.805029000
H        3.562324000     -1.126945000      2.686693000
C        6.380568000     -2.508887000      0.154696000
H        5.779863000     -3.387122000     -0.108903000
H        5.697466000     -1.671584000      0.325883000
H        6.903391000     -2.723785000      1.093353000
C        4.024076000     -3.273486000      4.417215000
H        4.455405000     -2.336057000      4.784649000
H        4.820260000     -3.809549000      3.890544000
H        3.724992000     -3.874146000      5.282534000
C       -2.945907000     -1.009319000      3.340564000
H       -3.903369000     -1.214012000      2.851411000
H       -2.377953000     -0.330158000      2.697517000
H       -3.158964000     -0.489695000      4.280875000
C       -6.603727000     -3.371578000     -2.323565000
H       -6.571080000     -4.395842000     -2.684093000
C        8.192508000      1.383567000      3.900820000
H        7.684622000      1.598059000      4.846903000
H        8.918097000      2.182231000      3.715494000
H        8.744751000      0.447618000      4.034632000
C       -7.811869000     -1.475046000      0.768861000
H       -8.237063000     -0.466121000      0.731155000
C        3.818205000      4.544098000     -1.048896000
H        3.659464000      4.780691000     -2.106659000
H        3.344595000      5.333107000     -0.454468000
H        3.308430000      3.599933000     -0.828046000
C       -6.699170000     -1.462296000      1.822555000
H       -7.097176000     -1.148434000      2.793830000
H       -5.890052000     -0.779524000      1.545575000
H       -6.271148000     -2.464277000      1.940151000
C        8.357794000     -3.341799000     -1.164984000
H        8.952058000     -3.485873000     -0.256989000
H        9.045745000     -3.146526000     -1.993893000
H        7.840394000     -4.285762000     -1.366235000
C        6.163366000      0.158499000      3.038759000
H        6.646479000     -0.805447000      3.233078000
H        5.478712000      0.038251000      2.193806000
H        5.567714000      0.427067000      3.918930000
C       -8.933623000     -2.423403000      1.182375000
H       -8.563493000     -3.438632000      1.360562000
H       -9.720321000     -2.475860000      0.422836000
H       -9.385875000     -2.074717000      2.116286000
Cu       0.046327000     -1.099079000      0.645839000
C        6.039481000      5.743579000     -1.102676000
H        7.116005000      5.662526000     -0.919276000
H        5.891514000      5.984542000     -2.160828000
H        5.659660000      6.584134000     -0.511678000
202
Complex 7-fw (E = -4097.53067683; G = -4095.929826)
Au       3.342550000      1.221714000      0.037938000
Au      -4.290287000      0.521819000     -0.138092000
Cu       1.499599000     -1.540836000      0.136538000
N       -6.924150000      1.933376000     -0.614621000
N        5.356842000      3.242693000      0.977785000
N        6.097474000      2.292217000     -0.792100000
N       -7.286180000     -0.132680000     -0.201779000
N        2.444611000     -4.373282000     -0.083885000
N        0.519520000     -4.193724000      0.817261000
C        1.514643000      0.451413000     -0.005062000
C        0.271306000      0.323251000     -0.009130000
C        5.068180000      2.268598000      0.085157000
C       -2.326610000      0.358629000     -0.033021000
C       -6.290757000      0.776568000     -0.311625000
C       -8.521759000      0.442581000     -0.432874000
H       -9.435208000     -0.129758000     -0.388432000
C        7.014654000      3.272348000     -0.456790000
H        7.902978000      3.447366000     -1.043737000
C       -8.291450000      1.753728000     -0.694179000
H       -8.961966000      2.566641000     -0.925500000
C        1.526684000     -3.450857000      0.296741000
C       -1.093021000      0.323621000     -0.019231000
C       -7.065957000     -1.507259000      0.131457000
C        4.487143000      3.592238000      2.062200000
C        6.547348000      3.871495000      0.666829000
H        6.942067000      4.677640000      1.265453000
C        6.209457000      1.417847000     -1.921808000
C       -5.994429000      3.983075000      0.311440000
C       -6.242697000      3.178218000     -0.809287000
C       -1.814492000     -3.631106000      0.446383000
C        2.015842000     -5.661941000      0.187510000
H        2.614457000     -6.526181000     -0.056021000
C       -5.831096000      3.518414000     -2.105773000
C       -0.704884000     -3.636456000      1.305567000
C       -7.102995000     -1.874558000      1.484287000
C        7.098796000      0.332944000     -1.829989000
C       -6.061687000      2.603038000     -3.291301000
H       -6.708956000      1.782410000     -2.965614000
C       -7.406813000     -0.874436000      2.582724000
H       -7.712594000      0.064950000      2.111298000
C        5.440686000      1.687189000     -3.061680000
C        3.550536000      4.616279000      1.856761000
C        3.073229000      2.445908000     -3.453472000
H        2.991793000      1.948035000     -4.425892000
H        2.411401000      3.318573000     -3.468885000
H        2.707826000      1.755507000     -2.684987000
C        2.691120000      4.919342000      2.914814000
H        1.948013000      5.701689000      2.790299000
C        3.695795000     -4.091408000     -0.719262000
C        3.697879000      3.207860000      4.285080000
H        3.738270000      2.662553000      5.223834000
C        4.580794000      2.866437000      3.257807000
C        2.764986000      4.224601000      4.117133000
H        2.085493000      4.473764000      4.927433000
C        4.511083000      2.879963000     -3.164847000
H        4.510363000      3.397879000     -2.201024000
C        7.207610000     -0.497817000     -2.944582000
H        7.888124000     -1.341405000     -2.917293000
C       -5.149545000      4.726947000     -2.264465000
H       -4.809242000      5.020930000     -3.253182000
C        5.556998000      1.722254000      3.438946000
H        6.190885000      1.669789000      2.547867000
C        0.796501000     -5.546810000      0.765731000
H        0.105206000     -6.287783000      1.136355000
C        7.866892000      0.057839000     -0.550221000
H        8.146698000      1.023403000     -0.113771000
C       -6.809113000     -2.414229000     -0.906561000
C       -6.408312000      3.573636000      1.710619000
H       -6.988216000      2.647878000      1.637751000
C        5.013150000      3.869461000     -4.218458000
H        6.030149000      4.208276000     -3.994587000
H        4.361098000      4.748910000     -4.253050000
H        5.020091000      3.418004000     -5.216718000
C       -4.892917000      5.550977000     -1.174268000
H       -4.360112000      6.486822000     -1.318514000
C        3.703747000     -3.737792000     -2.075527000
C       -5.310117000      5.182158000      0.099550000
H       -5.096860000      5.829590000      0.945218000
C        6.473390000      1.942724000      4.642732000
H        5.906865000      1.969739000      5.579768000
H        7.026410000      2.883711000      4.555570000
H        7.200136000      1.126797000      4.717835000
C        3.419689000      5.337083000      0.529821000
H        4.257634000      5.035150000     -0.106810000
C       -6.771685000      3.321572000     -4.438523000
H       -7.725101000      3.749656000     -4.111918000
H       -6.975170000      2.619337000     -5.253878000
H       -6.158977000      4.132489000     -4.846211000
C       -0.735458000     -3.114887000      2.606420000
C       -1.722074000     -4.145878000     -0.976479000
H       -0.843839000     -4.795806000     -1.047971000
C       -6.163249000     -0.578787000      3.422869000
H       -5.813899000     -1.480519000      3.938684000
H       -6.390900000      0.174514000      4.184995000
H       -5.344802000     -0.199717000      2.801852000
C       -2.997573000     -3.074123000      0.932739000
H       -3.877608000     -3.039823000      0.298960000
C       -6.839108000     -3.211780000      1.790921000
H       -6.846732000     -3.532116000      2.828767000
C       -4.737619000      1.990081000     -3.754589000
H       -4.048961000      2.765693000     -4.108121000
H       -4.908422000      1.288529000     -4.578547000
H       -4.246564000      1.450163000     -2.937163000
C        5.578737000      0.814667000     -4.146477000
H        5.000722000      0.994862000     -5.048383000
C        6.453133000     -0.261595000     -4.090618000
H        6.553152000     -0.922264000     -4.947462000
C        4.868960000     -4.247198000      0.040580000
C       -6.561275000     -3.741566000     -0.547970000
H       -6.355214000     -4.473536000     -1.323516000
C        4.950420000     -3.551498000     -2.681915000
H        4.993968000     -3.267348000     -3.729189000
C       -6.568124000     -4.134310000      0.786264000
H       -6.361852000     -5.169231000      1.044641000
C        4.803980000      0.394012000      3.551434000
H        5.508915000     -0.439060000      3.642019000
H        4.175285000      0.221985000      2.670289000
H        4.156140000      0.385865000      4.435206000
C        2.434392000     -3.550582000     -2.881990000
H        1.586464000     -3.853824000     -2.260048000
C       -3.059067000     -2.544355000      2.216859000
H       -3.988697000     -2.111792000      2.571298000
C       -6.774937000     -1.984844000     -2.359465000
H       -7.123655000     -0.948704000     -2.413057000
C        0.482866000     -3.128873000      3.508278000
H        1.247257000     -3.752510000      3.032749000
C       -5.343697000     -2.015746000     -2.899279000
H       -4.678201000     -1.402112000     -2.281921000
H       -5.313407000     -1.630477000     -3.924362000
H       -4.949912000     -3.037844000     -2.912776000
C       -1.941427000     -2.559163000      3.042441000
H       -2.004080000     -2.135049000      4.040734000
C       -8.566467000     -1.343158000      3.462183000
H       -9.463993000     -1.541979000      2.867472000
H       -8.811521000     -0.573695000      4.201809000
H       -8.313361000     -2.258302000      4.008096000
C        2.129828000      4.916111000     -0.179974000
H        1.247909000      5.212447000      0.398984000
H        2.091248000      3.829524000     -0.318565000
H        2.063196000      5.391817000     -1.164742000
C        4.803567000     -4.503075000      1.534798000
H        3.935933000     -5.141627000      1.733797000
C       -5.175839000      3.280435000      2.569337000
H       -4.562379000      4.179488000      2.696062000
H       -4.550424000      2.507236000      2.109407000
H       -5.476665000      2.934404000      3.564163000
C        3.492926000      6.854787000      0.694505000
H        3.462895000      7.342277000     -0.285670000
H        4.417533000      7.157777000      1.196763000
H        2.649572000      7.237289000      1.279294000
C       -7.711897000     -2.828726000     -3.223368000
H       -7.399058000     -3.877881000     -3.251645000
H       -7.710814000     -2.456079000     -4.253148000
H       -8.740400000     -2.792726000     -2.849636000
C        6.970420000     -0.665057000      0.461665000
H        6.680221000     -1.646847000      0.076407000
H        6.052068000     -0.107797000      0.667555000
H        7.504643000     -0.810679000      1.407284000
C        6.126014000     -3.744307000     -1.970573000
H        7.084459000     -3.619608000     -2.465965000
C        6.085983000     -4.085146000     -0.621277000
H        7.015201000     -4.218113000     -0.077040000
C        6.031951000     -5.218746000      2.087680000
H        6.240548000     -6.146534000      1.544977000
H        5.868414000     -5.471227000      3.140160000
H        6.926227000     -4.587796000      2.041041000
C       -2.936921000     -4.979876000     -1.376130000
H       -3.852309000     -4.381171000     -1.386696000
H       -3.090254000     -5.818042000     -0.688089000
H       -2.797257000     -5.387065000     -2.383178000
C        2.421280000     -4.427036000     -4.134442000
H        3.215461000     -4.144606000     -4.833603000
H        1.465117000     -4.317729000     -4.657235000
H        2.552530000     -5.484391000     -3.882163000
C       -7.303444000      4.626157000      2.365232000
H       -7.630177000      4.282850000      3.352636000
H       -8.195459000      4.822915000      1.761389000
H       -6.772942000      5.574523000      2.502603000
C        2.240308000     -2.074142000     -3.236255000
H        2.187092000     -1.455416000     -2.332228000
H        1.310987000     -1.933454000     -3.798966000
H        3.068568000     -1.701117000     -3.849046000
C       -1.507934000     -2.977465000     -1.943160000
H       -1.395019000     -3.345059000     -2.969598000
H       -0.610246000     -2.407605000     -1.681067000
H       -2.358164000     -2.288104000     -1.916016000
C        4.578115000     -3.176102000      2.270433000
H        5.434238000     -2.509917000      2.122042000
H        4.460593000     -3.347798000      3.346118000
H        3.684286000     -2.659798000      1.906459000
C        1.063026000     -1.720217000      3.654742000
H        1.332707000     -1.301471000      2.677791000
H        1.962697000     -1.736838000      4.279852000
H        0.337200000     -1.043051000      4.118916000
C        0.175883000     -3.744176000      4.873551000
H       -0.540742000     -3.139225000      5.438849000
H        1.092280000     -3.811660000      5.469708000
H       -0.238638000     -4.752606000      4.772403000
C        9.154628000     -0.729440000     -0.772944000
H        9.715765000     -0.790536000      0.164883000
H        9.797547000     -0.256225000     -1.522283000
H        8.951342000     -1.755833000     -1.096959000
202
Complex 7'-gem (E = -4097.52583790; G = -4095.928369)
Au      -4.499121000      0.465291000     -0.041784000
N       -7.489324000      0.839399000     -0.486238000
N        4.129598000      4.025842000      1.101094000
N        5.202055000      3.400066000     -0.635377000
N       -7.017274000     -1.228393000     -0.209896000
N        3.919869000     -3.741992000     -0.268723000
N        1.931364000     -3.935711000      0.503404000
C        1.254490000      0.655488000      0.160222000
C        0.019104000      0.802499000      0.170636000
C        4.178502000      3.039490000      0.174309000
C       -2.568205000      0.818585000      0.109527000
C       -6.455399000      0.001475000     -0.246923000
C       -8.381220000     -1.163422000     -0.423916000
H       -9.000748000     -2.046700000     -0.430951000
C        5.776189000      4.591537000     -0.226449000
H        6.602414000      5.040079000     -0.756167000
C       -8.680790000      0.148321000     -0.598709000
H       -9.616446000      0.650361000     -0.790198000
C        2.860820000     -3.014399000      0.148821000
C       -1.334206000      0.875969000      0.149743000
C       -6.273908000     -2.437170000     -0.013982000
C        3.134246000      4.056096000      2.130475000
C        5.097023000      4.987070000      0.879074000
H        5.206976000      5.851361000      1.515623000
C        5.625883000      2.653141000     -1.781002000
C       -7.433234000      3.064395000      0.504464000
C       -7.333843000      2.255661000     -0.636201000
C       -0.395566000     -3.418447000     -0.002392000
C        3.655839000     -5.098809000     -0.182562000
H        4.384935000     -5.838082000     -0.475512000
C       -7.055931000      2.760053000     -1.914967000
C        0.617565000     -3.575092000      0.955803000
C       -6.110995000     -2.919858000      1.292587000
C        6.801709000      1.889153000     -1.674327000
C       -6.909946000      1.859600000     -3.125199000
H       -7.194574000      0.844332000     -2.830628000
C       -6.655237000     -2.180056000      2.497960000
H       -7.307842000     -1.378332000      2.137989000
C        4.867399000      2.730766000     -2.956117000
C        1.952523000      4.772572000      1.889225000
C        2.383688000      2.604656000     -3.219736000
H        2.463172000      2.012066000     -4.138140000
H        1.454879000      3.183197000     -3.269212000
H        2.304617000      1.910357000     -2.374456000
C        0.971253000      4.746100000      2.882520000
H        0.039511000      5.282027000      2.725272000
C        5.146602000     -3.209791000     -0.781423000
C        2.348620000      3.331113000      4.269208000
H        2.487248000      2.772095000      5.190254000
C        3.360386000      3.325517000      3.305874000
C        1.166869000      4.033280000      4.060319000
H        0.389711000      4.021029000      4.819502000
C        3.587328000      3.535673000     -3.056512000
H        3.452731000      4.085699000     -2.119918000
C        7.225455000      1.205811000     -2.813766000
H        8.132916000      0.613154000     -2.776856000
C       -6.875593000      4.139996000     -2.032991000
H       -6.651634000      4.567226000     -3.006407000
C        4.622735000      2.516168000      3.524121000
H        5.312417000      2.734048000      2.702100000
C        2.398273000     -5.219862000      0.309587000
H        1.798840000     -6.087632000      0.537258000
C        7.536840000      1.774616000     -0.351794000
H        7.490973000      2.751841000      0.142445000
C       -5.736113000     -3.076756000     -1.140089000
C       -7.687325000      2.487497000      1.882390000
H       -7.919375000      1.423841000      1.767616000
C        3.652541000      4.562232000     -4.187633000
H        4.503813000      5.239411000     -4.062389000
H        2.737784000      5.164383000     -4.201421000
H        3.746533000      4.078894000     -5.166000000
C       -6.969365000      4.969966000     -0.921444000
H       -6.823135000      6.040774000     -1.033484000
C        5.179122000     -2.758011000     -2.107504000
C       -7.244212000      4.437822000      0.333274000
H       -7.304746000      5.096374000      1.194888000
C        5.326601000      2.896056000      4.826771000
H        4.710857000      2.661479000      5.701488000
H        5.561278000      3.965160000      4.855520000
H        6.264674000      2.339116000      4.923657000
C        1.709769000      5.513799000      0.589578000
H        2.634525000      5.487236000      0.004290000
C       -7.837541000      2.282602000     -4.264399000
H       -8.882695000      2.308674000     -3.939179000
H       -7.757837000      1.575572000     -5.096969000
H       -7.577936000      3.275110000     -4.647942000
C        0.426232000     -3.323890000      2.322197000
C       -0.169922000     -3.681073000     -1.477834000
H        0.847410000     -4.065273000     -1.606141000
C       -5.511979000     -1.529158000      3.280593000
H       -4.831876000     -2.288673000      3.682573000
H       -5.906052000     -0.949524000      4.122636000
H       -4.930004000     -0.855008000      2.642498000
C       -1.641617000     -2.978155000      0.448727000
H       -2.447115000     -2.825826000     -0.263127000
C       -5.379767000     -4.099080000      1.454210000
H       -5.225282000     -4.496881000      2.452978000
C       -5.450745000      1.815147000     -3.584671000
H       -5.112192000      2.805706000     -3.908663000
H       -5.336545000      1.126064000     -4.428618000
H       -4.792326000      1.480428000     -2.774982000
C        5.328795000      2.014909000     -4.065985000
H        4.762604000      2.049968000     -4.992381000
C        6.498063000      1.270648000     -3.999423000
H        6.847003000      0.731815000     -4.876187000
C        6.272323000     -3.216897000      0.059473000
C       -5.020878000     -4.257514000     -0.925768000
H       -4.591001000     -4.780306000     -1.775588000
C        6.408796000     -2.308813000     -2.598358000
H        6.471289000     -1.947137000     -3.620369000
C       -4.843868000     -4.763711000      0.356851000
H       -4.276213000     -5.678419000      0.503021000
C        4.307668000      1.018659000      3.481778000
H        5.221879000      0.428750000      3.606684000
H        3.845545000      0.739409000      2.527684000
H        3.613315000      0.742221000      4.282968000
C        3.955378000     -2.745734000     -3.001607000
H        3.122088000     -3.191553000     -2.449769000
C       -1.860713000     -2.712626000      1.795343000
H       -2.834827000     -2.357975000      2.118542000
C       -5.885948000     -2.518414000     -2.540741000
H       -6.496935000     -1.612082000     -2.483827000
C        1.549362000     -3.451255000      3.331176000
H        2.398781000     -3.932788000      2.835433000
C       -4.523302000     -2.117452000     -3.110596000
H       -4.023878000     -1.390201000     -2.461332000
H       -4.642576000     -1.666092000     -4.101515000
H       -3.866571000     -2.988129000     -3.216743000
C       -0.839922000     -2.889448000      2.722225000
H       -1.021648000     -2.672829000      3.771031000
C       -7.494495000     -3.087338000      3.397144000
H       -8.313037000     -3.555200000      2.840543000
H       -7.928961000     -2.505791000      4.216978000
H       -6.889316000     -3.884071000      3.842532000
C        0.625395000      4.814851000     -0.234232000
H       -0.335610000      4.820024000      0.292183000
H        0.889536000      3.771162000     -0.432527000
H        0.487613000      5.323949000     -1.194603000
C        6.158719000     -3.617513000      1.517872000
H        5.346166000     -4.346822000      1.605501000
C       -6.426871000      2.594125000      2.744273000
H       -6.153271000      3.642068000      2.910486000
H       -5.577587000      2.095454000      2.263872000
H       -6.591026000      2.128038000      3.722059000
C        1.362896000      6.982845000      0.831422000
H        1.250343000      7.506187000     -0.124001000
H        2.146269000      7.488168000      1.405908000
H        0.420685000      7.088091000      1.379510000
C       -6.607447000     -3.503018000     -3.461448000
H       -6.037124000     -4.430470000     -3.581322000
H       -6.741411000     -3.063345000     -4.455553000
H       -7.595787000     -3.763657000     -3.068723000
C        6.828696000      0.761838000      0.556008000
H        6.864884000     -0.236440000      0.109943000
H        5.777740000      1.020457000      0.714550000
H        7.322186000      0.718372000      1.533287000
C        7.546606000     -2.331327000     -1.803195000
H        8.496464000     -1.993694000     -2.208525000
C        7.478535000     -2.775158000     -0.485562000
H        8.374650000     -2.769413000      0.126464000
C        7.420623000     -4.275658000      2.068409000
H        7.738341000     -5.122122000      1.450967000
H        7.231777000     -4.646703000      3.080862000
H        8.254584000     -3.568708000      2.133620000
C       -1.135017000     -4.746095000     -2.000718000
H       -2.174600000     -4.411459000     -1.918329000
H       -1.037754000     -5.682828000     -1.441640000
H       -0.933509000     -4.956377000     -3.056611000
C        4.173986000     -3.586511000     -4.260000000
H        4.973307000     -3.173502000     -4.884858000
H        3.259207000     -3.608383000     -4.861984000
H        4.440605000     -4.618410000     -4.008759000
C       -8.884880000      3.147172000      2.565935000
H       -9.083672000      2.661926000      3.527431000
H       -9.788281000      3.068259000      1.952386000
H       -8.702631000      4.208840000      2.764040000
C        3.560872000     -1.310319000     -3.356530000
H        3.369718000     -0.719970000     -2.453145000
H        2.650825000     -1.303124000     -3.966302000
H        4.353724000     -0.811113000     -3.922802000
C       -0.281104000     -2.388710000     -2.289443000
H       -0.083974000     -2.587416000     -3.348898000
H        0.436164000     -1.639465000     -1.937898000
H       -1.283787000     -1.955702000     -2.206993000
C        5.772529000     -2.394484000      2.358459000
H        6.575096000     -1.649507000      2.338166000
H        5.602464000     -2.684373000      3.401176000
H        4.861833000     -1.919139000      1.980784000
C        2.006274000     -2.064587000      3.792285000
H        2.296591000     -1.444832000      2.936679000
H        2.862968000     -2.146794000      4.470221000
H        1.200585000     -1.544334000      4.322684000
C        1.154602000     -4.327417000      4.519919000
H        0.336278000     -3.880420000      5.094099000
H        2.005998000     -4.448115000      5.198059000
H        0.835286000     -5.322989000      4.194469000
C        9.009887000      1.408989000     -0.503116000
H        9.505235000      1.466470000      0.471328000
H        9.530325000      2.086472000     -1.187885000
H        9.137149000      0.385315000     -0.871443000
Cu       2.885638000      1.633531000      0.109931000
Au       2.386735000     -1.053731000      0.158191000
202
TS 7' pi,pi (E = -4097.49420405; G = -4095.893828)
Au       0.313507000     -1.008613000      0.584625000
Au      -3.646907000      1.027506000     -0.230918000
N        0.374953000     -4.000747000      0.367552000
N        6.734529000      0.884396000     -1.564966000
N       -6.567030000      0.452531000     -1.071524000
C        0.450693000     -2.900937000      1.148809000
N        0.661231000     -3.371995000      2.398692000
C        2.181811000      1.110405000     -0.064359000
C        6.398827000     -0.161486000     -2.484360000
N       -6.314482000      2.387915000     -0.194391000
C        0.934352000      1.141979000     -0.039226000
N        6.629824000      2.362712000     -0.028418000
C        5.892061000      1.399138000     -0.633479000
C        5.579631000      0.142212000     -3.580492000
C       -1.680798000      1.003411000     -0.062304000
C        0.528882000     -5.152469000      1.118544000
H        0.493716000     -6.133254000      0.670706000
C       -5.641173000      1.250929000     -0.490068000
C        6.101948000      3.223334000      0.988354000
C        0.068947000     -3.948804000     -1.030903000
C        0.706152000     -4.755234000      2.403080000
H        0.861158000     -5.316752000      3.311214000
C        6.938281000     -1.441925000     -2.263077000
C       -0.440334000      1.099648000     -0.041303000
C       -1.281358000     -4.014444000     -1.403875000
C       -0.388869000     -2.013631000      4.124366000
C       -5.712585000     -1.032117000     -2.809008000
C        5.034207000      1.532536000     -3.839021000
H        5.316341000      2.174202000     -2.999112000
C       -5.700323000      3.529325000      0.416043000
C       -6.333889000     -0.873471000     -1.563312000
C        7.961573000      1.525485000     -1.551440000
H        8.754071000      1.258524000     -2.233335000
C       -7.796024000      1.085564000     -1.144742000
H       -8.657548000      0.604920000     -1.581741000
C       -6.192787000      2.483429000      2.694062000
H       -6.738475000      1.780383000      2.056369000
C       -7.636258000      2.309667000     -0.585286000
H       -8.328422000      3.122559000     -0.430257000
C        5.294616000     -0.893497000     -4.476718000
H        4.664174000     -0.690544000     -5.338168000
C       -5.640373000      3.586873000      1.815221000
C       -5.157843000      4.517368000     -0.418136000
C        1.113846000     -3.786157000     -1.950265000
C       -4.534623000      5.604068000      0.199337000
H       -4.097253000      6.386347000     -0.414713000
C       -5.228065000      0.137188000     -3.641744000
H       -5.445216000      1.060115000     -3.095624000
C        2.560748000     -3.654198000     -1.521658000
H        2.612085000     -3.820571000     -0.440474000
C       -0.562676000     -3.759757000     -3.703963000
H       -0.811046000     -3.681266000     -4.758908000
C        0.782083000     -2.524201000      3.547429000
C        6.626106000     -2.437784000     -3.189316000
H        7.023105000     -3.438759000     -3.056278000
C        6.164204000      2.805550000      2.327652000
C       -4.457543000      5.690695000      1.585012000
H       -3.964839000      6.542153000      2.046256000
C       -2.391546000     -4.116046000     -0.378799000
H       -1.938063000     -4.314474000      0.597534000
C       -6.796849000     -1.953829000     -0.790626000
C       -1.772544000     -2.372862000      3.620124000
H       -1.660990000     -2.956741000      2.701293000
C        5.520513000      4.435105000      0.588403000
C        3.060563000     -2.234943000     -1.799303000
H        3.052113000     -2.020209000     -2.872442000
H        4.087210000     -2.108199000     -1.440717000
H        2.429550000     -1.492759000     -1.300765000
C       -3.127257000     -2.778592000     -0.276920000
H       -3.627707000     -2.530400000     -1.217881000
H       -2.431176000     -1.968209000     -0.040881000
H       -3.886055000     -2.818658000      0.509649000
C        5.812473000     -2.166581000     -4.285955000
H        5.583410000     -2.956872000     -4.995493000
C       -5.048332000      1.712801000      3.356589000
H       -4.478623000      2.360948000      4.032115000
H       -4.355781000      1.319546000      2.604380000
H       -5.438823000      0.873110000      3.941657000
C        0.766542000     -3.697317000     -3.301091000
H        1.549569000     -3.565888000     -4.042676000
C        2.070379000     -2.220686000      4.017480000
C       -5.971332000      0.207328000     -4.977070000
H       -5.650209000      1.088726000     -5.542448000
H       -7.053976000      0.274824000     -4.827249000
H       -5.769934000     -0.675905000     -5.592947000
C        5.652201000      2.130916000     -5.104333000
H        6.744533000      2.165325000     -5.035365000
H        5.288067000      3.152695000     -5.256614000
H        5.388469000      1.544781000     -5.991633000
C       -0.240115000     -1.158604000      5.220320000
H       -1.124979000     -0.747415000      5.697658000
C        3.306468000     -2.760878000      3.325199000
H        3.039054000     -3.718141000      2.863766000
C        7.777700000     -1.738399000     -1.033815000
H        8.358596000     -0.840045000     -0.797893000
C       -5.003948000      4.692479000      2.383814000
H       -4.930528000      4.766014000      3.465145000
C        7.896236000      2.461222000     -0.573298000
H        8.617369000      3.184519000     -0.225773000
C        3.507206000      1.526762000     -3.915866000
H        3.150534000      0.919358000     -4.754818000
H        3.130922000      2.545280000     -4.058624000
H        3.064501000      1.128159000     -2.996678000
C        5.414544000      4.828783000     -0.871807000
H        6.087306000      4.183649000     -1.446377000
C       -5.834033000      5.643027000     -2.569068000
H       -5.243600000      6.545585000     -2.378277000
H       -6.845153000      5.813536000     -2.185040000
H       -5.899463000      5.513511000     -3.654564000
C       -5.195961000      4.410009000     -1.929398000
H       -5.813518000      3.545570000     -2.193875000
C       -3.347350000     -5.270025000     -0.677086000
H       -4.117468000     -5.331353000      0.099385000
H       -2.816836000     -6.227714000     -0.706417000
H       -3.857091000     -5.135434000     -1.635864000
C       -3.792326000      4.158611000     -2.485599000
H       -3.830296000      4.028509000     -3.572925000
H       -3.350527000      3.256710000     -2.046415000
H       -3.126583000      5.001414000     -2.268127000
C        5.043365000      4.872637000      2.923495000
H        4.624652000      5.521594000      3.687752000
C        5.624585000      3.662445000      3.288731000
H        5.651976000      3.377211000      4.335469000
C       -1.576893000     -3.914154000     -2.764824000
H       -2.613597000     -3.942161000     -3.088474000
C        1.019847000     -0.831540000      5.704515000
H        1.114332000     -0.162452000      6.555353000
C       -7.177698000      3.021401000      3.731907000
H       -6.690335000      3.708478000      4.431882000
H       -7.597642000      2.195990000      4.316499000
H       -8.005988000      3.556347000      3.255715000
C       -5.563320000     -2.337942000     -3.288455000
H       -5.090699000     -2.497150000     -4.253628000
C        3.450827000     -4.698804000     -2.194985000
H        3.100339000     -5.715652000     -1.989026000
H        4.479006000     -4.611994000     -1.828150000
H        3.475291000     -4.563170000     -3.281487000
C       -2.507844000     -3.247467000      4.637925000
H       -2.660650000     -2.711209000      5.581061000
H       -1.948268000     -4.162673000      4.858273000
H       -3.491781000     -3.534541000      4.251019000
C        6.812368000      1.491009000      2.715787000
H        6.676007000      0.796985000      1.878810000
C        2.163197000     -1.358600000      5.111008000
H        3.139403000     -1.092148000      5.503455000
C       -6.627819000     -3.234264000     -1.317139000
H       -6.973870000     -4.095250000     -0.754639000
C        4.988910000      5.253436000      1.588551000
H        4.520681000      6.194615000      1.315991000
C       -3.713864000      0.072751000     -3.850908000
H       -3.424235000     -0.828448000     -4.402957000
H       -3.182994000      0.069803000     -2.892299000
H       -3.373682000      0.942108000     -4.424131000
C        3.742689000     -1.818588000      2.198820000
H        2.936078000     -1.642114000      1.481227000
H        4.594479000     -2.246277000      1.662523000
H        4.044551000     -0.845244000      2.600273000
C        6.864508000     -2.016997000      0.163688000
H        6.272843000     -2.923250000     -0.009250000
H        6.172517000     -1.188412000      0.338494000
H        7.455198000     -2.165749000      1.074647000
C        4.465237000     -3.028767000      4.281995000
H        4.869405000     -2.102596000      4.703491000
H        5.281113000     -3.521109000      3.742691000
H        4.165214000     -3.677749000      5.111225000
C       -2.587981000     -1.126888000      3.274028000
H       -3.560206000     -1.415827000      2.861736000
H       -2.074808000     -0.511067000      2.528840000
H       -2.771865000     -0.508691000      4.159290000
C       -6.023321000     -3.424294000     -2.556838000
H       -5.911198000     -4.429773000     -2.952712000
C        8.318502000      1.674836000      2.927532000
H        8.509148000      2.371254000      3.751946000
H        8.809403000      2.068827000      2.032787000
H        8.788192000      0.716977000      3.176692000
C       -7.416003000     -1.734515000      0.577824000
H       -7.927516000     -0.766069000      0.562142000
C        3.992895000      4.582255000     -1.384036000
H        3.920992000      4.825885000     -2.449939000
H        3.270104000      5.203659000     -0.843150000
H        3.700576000      3.533854000     -1.248408000
C       -6.326224000     -1.657628000      1.652893000
H       -6.766958000     -1.403785000      2.623299000
H       -5.570986000     -0.903682000      1.410526000
H       -5.820146000     -2.624335000      1.754547000
C        8.769805000     -2.880087000     -1.231154000
H        9.423835000     -2.953110000     -0.356466000
H        9.399126000     -2.723038000     -2.113080000
H        8.264790000     -3.845877000     -1.339688000
C        6.176894000      0.852043000      3.948541000
H        6.568816000     -0.161712000      4.080060000
H        5.088119000      0.789604000      3.856148000
H        6.408351000      1.411339000      4.861608000
C       -8.458347000     -2.786854000      0.945272000
H       -8.006179000     -3.772183000      1.100955000
H       -9.227220000     -2.883256000      0.171817000
H       -8.951936000     -2.505704000      1.881055000
Cu       4.025951000      1.135176000     -0.292677000
C        5.847917000      6.273098000     -1.118289000
H        5.842845000      6.486557000     -2.192300000
H        5.170571000      6.987874000     -0.639228000
H        6.858509000      6.457787000     -0.739656000
202
Complex 7' (E = -4097.51399897; G = -4095.917180)
N       -7.011413000      2.240492000     -0.645652000
N        5.024482000      3.377159000      1.015925000
N        5.678925000      2.451529000     -0.800955000
N       -7.507612000      0.218539000     -0.184717000
N        2.012197000     -4.460011000     -0.160437000
N        0.080533000     -4.277763000      0.746253000
C        1.120634000      0.606292000      0.019340000
C       -0.131744000      0.509987000      0.002529000
C        4.667984000      2.451494000      0.097412000
C       -2.730483000      0.540204000     -0.065232000
C       -6.448076000      1.048871000     -0.332869000
C       -8.706404000      0.873642000     -0.399530000
H       -9.657278000      0.369511000     -0.322510000
C        6.653633000      3.369234000     -0.453016000
H        7.537742000      3.518915000     -1.053139000
C       -8.390299000      2.159964000     -0.694029000
H       -9.007806000      3.013051000     -0.929263000
C        1.096485000     -3.546477000      0.231584000
C       -1.493004000      0.514786000     -0.027061000
C       -7.373131000     -1.161619000      0.169246000
C        4.198117000      3.727365000      2.133429000
C        6.241166000      3.952260000      0.700447000
H        6.690839000      4.714773000      1.317191000
C        5.702305000      1.609671000     -1.960136000
C       -5.916734000      4.242412000      0.205068000
C       -6.237129000      3.420840000     -0.886157000
C       -2.228287000     -3.603961000      0.383642000
C        1.571723000     -5.747187000      0.099193000
H        2.167049000     -6.611895000     -0.150022000
C       -5.800151000      3.678724000     -2.192671000
C       -1.131370000     -3.704023000      1.252480000
C       -7.409509000     -1.508431000      1.527148000
C        6.498092000      0.452439000     -1.919841000
C       -6.117576000      2.751046000     -3.347725000
H       -6.811263000      1.984911000     -2.987130000
C       -7.630201000     -0.480099000      2.618877000
H       -7.763028000      0.496683000      2.143715000
C        4.920545000      1.967919000     -3.066345000
C        3.320649000      4.813080000      1.992991000
C        2.618121000      2.946940000     -3.347922000
H        2.453630000      2.467795000     -4.319258000
H        2.040476000      3.877379000     -3.332641000
H        2.221337000      2.285280000     -2.569827000
C        2.497804000      5.116388000      3.079549000
H        1.799818000      5.945138000      3.005286000
C        3.271118000     -4.171723000     -0.780195000
C        3.423234000      3.287085000      4.351048000
H        3.446909000      2.698161000      5.263660000
C        4.268307000      2.942852000      3.293083000
C        2.549514000      4.362984000      4.247257000
H        1.898914000      4.613274000      5.080640000
C        4.100352000      3.241547000     -3.113348000
H        4.186360000      3.739303000     -2.142642000
C        6.487825000     -0.367001000     -3.048603000
H        7.086524000     -1.271334000     -3.061147000
C       -5.011818000      4.814283000     -2.394400000
H       -4.649217000      5.040118000     -3.393185000
C        5.185554000      1.742487000      3.410150000
H        5.797566000      1.690743000      2.503963000
C        0.352017000     -5.630578000      0.677766000
H       -0.343658000     -6.371312000      1.040123000
C        7.291832000      0.092920000     -0.677531000
H        7.642011000      1.026465000     -0.222267000
C       -7.187263000     -2.099315000     -0.858007000
C       -6.356536000      3.905628000      1.615565000
H       -7.130033000      3.133049000      1.552192000
C        4.649694000      4.199116000     -4.172993000
H        5.702260000      4.437658000     -3.987495000
H        4.081991000      5.135857000     -4.167994000
H        4.573533000      3.766390000     -5.176622000
C       -4.676328000      5.647313000     -1.333498000
H       -4.058180000      6.523422000     -1.509164000
C        3.295828000     -3.853046000     -2.144423000
C       -5.123342000      5.363336000     -0.047505000
H       -4.846222000      6.016743000      0.774643000
C        6.136656000      1.873480000      4.600221000
H        5.591791000      1.888757000      5.550277000
H        6.730430000      2.791264000      4.536974000
H        6.826372000      1.023073000      4.626818000
C        3.205960000      5.593230000      0.698460000
H        4.042919000      5.308142000      0.052748000
C       -6.803796000      3.489329000     -4.497157000
H       -7.720459000      3.984935000     -4.161120000
H       -7.069447000      2.785039000     -5.292691000
H       -6.149027000      4.250665000     -4.934360000
C       -1.154057000     -3.246034000      2.576996000
C       -2.148928000     -4.053348000     -1.061524000
H       -1.266408000     -4.692252000     -1.171403000
C       -6.416574000     -0.376702000      3.543837000
H       -6.231670000     -1.323390000      4.063965000
H       -6.584958000      0.392764000      4.305082000
H       -5.512480000     -0.110569000      2.986820000
C       -3.391517000     -3.019684000      0.887715000
H       -4.261845000     -2.915717000      0.247329000
C       -7.235481000     -2.857368000      1.849209000
H       -7.251387000     -3.162017000      2.892002000
C       -4.847972000      2.040217000     -3.822550000
H       -4.116557000      2.759358000     -4.207867000
H       -5.081914000      1.333564000     -4.626181000
H       -4.374803000      1.486942000     -3.003882000
C        4.940441000      1.107773000     -4.168977000
H        4.348408000      1.354537000     -5.045833000
C        5.713648000     -0.045005000     -4.160078000
H        5.719274000     -0.699024000     -5.027900000
C        4.430893000     -4.285014000      0.005790000
C       -7.018790000     -3.434628000     -0.484284000
H       -6.866625000     -4.189093000     -1.250427000
C        4.549963000     -3.666063000     -2.734325000
H        4.607412000     -3.418573000     -3.790278000
C       -7.038663000     -3.809220000      0.855542000
H       -6.898833000     -4.852060000      1.126281000
C        4.370026000      0.449332000      3.492119000
H        5.035530000     -0.418847000      3.542512000
H        3.720035000      0.336100000      2.616655000
H        3.736356000      0.440625000      4.386172000
C        2.038194000     -3.709226000     -2.977279000
H        1.177784000     -3.943298000     -2.342833000
C       -3.448482000     -2.561461000      2.199302000
H       -4.364713000     -2.113421000      2.570070000
C       -7.123081000     -1.682293000     -2.313306000
H       -7.515315000     -0.662795000     -2.387544000
C        0.051554000     -3.337879000      3.490635000
H        0.839900000     -3.882826000      2.961274000
C       -5.669015000     -1.653416000     -2.790560000
H       -5.055247000     -1.010663000     -2.148065000
H       -5.606871000     -1.272538000     -3.815711000
H       -5.235291000     -2.659146000     -2.777712000
C       -2.342618000     -2.670785000      3.033362000
H       -2.397009000     -2.303150000      4.054364000
C       -8.903018000     -0.785404000      3.410434000
H       -9.777663000     -0.837186000      2.753792000
H       -9.082512000     -0.003276000      4.155799000
H       -8.822794000     -1.740271000      3.941467000
C        1.913070000      5.215620000     -0.030714000
H        1.034429000      5.500508000      0.559049000
H        1.860624000      4.135659000     -0.210159000
H        1.854457000      5.730045000     -0.996290000
C        4.344979000     -4.512628000      1.502868000
H        3.450180000     -5.111374000      1.704690000
C       -5.183336000      3.321277000      2.407646000
H       -4.381678000      4.060181000      2.519844000
H       -4.761554000      2.444870000      1.901716000
H       -5.508109000      3.017728000      3.408953000
C        3.295575000      7.102399000      0.921079000
H        3.280393000      7.624956000     -0.041181000
H        4.219258000      7.375629000      1.441674000
H        2.451545000      7.475489000      1.510890000
C       -7.981219000     -2.569817000     -3.213062000
H       -7.610831000     -3.600065000     -3.239847000
H       -7.963837000     -2.188823000     -4.239514000
H       -9.022770000     -2.592930000     -2.876518000
C        6.391083000     -0.610125000      0.343871000
H        6.020787000     -1.555253000     -0.064059000
H        5.522410000     -0.001026000      0.610262000
H        6.953450000     -0.828240000      1.258906000
C        5.715550000     -3.810106000     -1.994608000
H        6.681113000     -3.682297000     -2.475816000
C        5.656739000     -4.109555000     -0.636302000
H        6.577262000     -4.202041000     -0.069191000
C        5.538890000     -5.272868000      2.072395000
H        5.708761000     -6.216672000      1.544048000
H        5.360891000     -5.502119000      3.127896000
H        6.459740000     -4.682132000      2.020129000
C       -3.363387000     -4.881821000     -1.476395000
H       -4.287552000     -4.297616000     -1.427342000
H       -3.486099000     -5.759436000     -0.832951000
H       -3.246293000     -5.229899000     -2.508122000
C        2.027057000     -4.691627000     -4.149074000
H        2.843879000     -4.488592000     -4.850044000
H        1.085275000     -4.607382000     -4.701774000
H        2.127526000     -5.725659000     -3.803020000
C       -6.967789000      5.105189000      2.337883000
H       -7.341539000      4.799153000      3.320692000
H       -7.804616000      5.528198000      1.772654000
H       -6.232620000      5.900590000      2.500135000
C        1.873126000     -2.266331000     -3.459578000
H        1.836784000     -1.571144000     -2.612890000
H        0.943149000     -2.159561000     -4.028726000
H        2.703250000     -1.966673000     -4.108881000
C       -1.956989000     -2.843627000     -1.980877000
H       -1.853289000     -3.168505000     -3.022551000
H       -1.061374000     -2.276440000     -1.704087000
H       -2.812676000     -2.163881000     -1.917909000
C        4.172395000     -3.165794000      2.216289000
H        5.062502000     -2.544471000      2.073280000
H        4.029874000     -3.316796000      3.292067000
H        3.312035000     -2.610219000      1.829143000
C        0.591294000     -1.942562000      3.814758000
H        0.846142000     -1.396889000      2.899042000
H        1.491834000     -2.014237000      4.434613000
H       -0.150905000     -1.351723000      4.363242000
C       -0.271669000     -4.115654000      4.766607000
H       -1.036831000     -3.605137000      5.361345000
H        0.624529000     -4.211053000      5.388997000
H       -0.637161000     -5.122342000      4.538649000
C        8.524149000     -0.756404000     -0.972523000
H        9.117466000     -0.873498000     -0.060101000
H        9.162032000     -0.298049000     -1.735279000
H        8.252589000     -1.761161000     -1.313271000
Au       1.074978000     -1.544583000      0.099623000
Au       2.928092000      1.433338000      0.056421000
Cu      -4.573706000      0.712176000     -0.175800000
